# Supplementary material for: Genome-Wide Association Study of Wood Anatomical and Morphological Traits in Populus trichocarpa
Source: Front Plant Sci. 2020 Sep 9;11:545748. doi: 10.3389/fpls.2020.545748 (PMC7509168; doi:10.3389/fpls.2020.545748)
Supplement: Supplementary file 1 [file DataSheet_1.xlsx]

## Sheet: Title Page
Genome-wide association study of wood anatomical and morphological traits in Populus trichocarpa
Hari B. Chhetri, Anna Furches, David Macaya-Sanz, Alejandro Riveros Walker, David Kainer, Piet Jones, Anne E. Harman-Ware, Timothy J. Tschaplinski, Daniel Jacobson, Gerald A. Tuskan, Stephen P. DiFazio*
* Correspondence:
Stephen DiFazio
spdifazio@mail.wvu.edu
Suggested Citation:
Chhetri, HB, Furches A, Macaya-Sanz D, Walker AR, Kainer D, Jones P, Harman-Ware AE, Tschaplinski TJ, Jacobson D, Tuskan GA and DiFazio SP (2020). Genome-Wide Association Study of Wood Anatomical and Morphological Traits in Populus trichocarpa. Front. Plant Sci. 11:545748. doi: 10.3389/fpls.2020.545748

## Sheet: Table S1
Table S1. Estimated Percentage of Variance Explained (PVE) by SNPs identified from single trait GWAS for morphological and wood anatomical traits in P. trichocarpa using Shim et al. (2015).
Reference: Shim H, Chasman DI, Smith JD et al (2015). A Multivariate Genome-Wide Association Analysis of 10 LDL Subfractions, and Their Response to Statin Treatment, in 1868 Caucasians. PLOS one 10:e0120758
where, β = effect size, MAF = minor allele frequency, N = sample size, se(β) = SE of β
Parameter to estimate	numerator	denominator
PVE	2β2MAF(1-MAF)	2β2MAF(1-MAF) + (se(β))22NMAF(1-MAF)
Trait	Trait abbreviation	Gene model	Chr_pos	Distance to gene	P-value multi-trait	Sample size	Major allele	Minor allele	MAF	β	SE_β	P-value single trait	2β2MAF(1-MAF)	2β2MAF(1-MAF) + (se(β))22NMAF(1-MAF)	PVE	FDR
diameter (breast height)	dbh	Potri.014G117300	Chr14_9119838	-4207	NA	869	C	T	0.147	-2.53	0.447	2.03e-08	1.60523	45.1495	0.0355537	0.0456226
diameter (breast height)	dbh	Potri.014G117300	Chr14_9120853	-5222	NA	869	A	G	0.146	-2.54	0.449	1.95e-08	1.60882	45.2959	0.035518	0.0456226
diameter (breast height)	dbh	Potri.014G117300	Chr14_9121773	-6142	NA	869	A	C	0.142	-2.48	0.454	6.19e-08	1.49868	45.1439	0.0331978	0.0506414
diameter (breast height)	dbh	Potri.014G117300	Chr14_9122294	-6663	NA	869	T	A	0.146	-2.45	0.448	6.17e-08	1.49683	44.9895	0.0332706	0.0506414
diameter (breast height)	dbh	Potri.014G117400	Chr14_9124864	8107	NA	869	T	G	0.141	-2.47	0.453	6.75e-08	1.47787	44.6754	0.0330802	0.0506414
diameter (breast height)	dbh	Potri.014G117400	Chr14_9125172	7799	NA	869	G	A	0.164	-2.27	0.415	5.85e-08	1.41297	42.4519	0.0332839	0.0506414
diameter (breast height)	dbh	Potri.014G117400	Chr14_9125214	7757	NA	869	T	C	0.163	-2.38	0.42	1.88e-08	1.5456	43.3731	0.035635	0.0456226
diameter (breast height)	dbh	Potri.018G141400	Chr18_16104312	1927	NA	869	G	T	0.404	1.67	0.307	6.46e-08	1.34304	40.7846	0.0329302	0.0506414
diameter (breast height)	dbh	Potri.018G141400	Chr18_16104357	1882	NA	869	G	A	0.402	1.69	0.308	5.67e-08	1.37319	41.0082	0.0334858	0.0506414
leaf circularity	leaf_circ	Potri.005G231500	Chr05_24013224	0	NA	676	G	A	0.284	0.00603	0.00116	2.46e-07	1.47875e-05	0.000384721	0.038437	0.0937969
leaf circularity	leaf_circ	Potri.005G231500	Chr05_24013306	0	NA	676	C	T	0.289	0.00599	0.00115	2.5e-07	1.47452e-05	0.000382146	0.0385853	0.0937969
leaf circularity	leaf_circ	Potri.005G247200	Chr05_25103404	0	NA	676	C	T	0.056	0.0113	0.00219	3.27e-07	1.35004e-05	0.000356288	0.0378919	0.099997
leaf circularity	leaf_circ	Potri.005G247400	Chr05_25116739	0	NA	676	T	C	0.081	-0.0103	0.00191	9.2e-08	1.57945e-05	0.000382945	0.0412448	0.0937969
leaf circularity	leaf_circ	Potri.005G247400	Chr05_25117280	0	NA	676	T	G	0.134	0.00811	0.00156	2.79e-07	1.52649e-05	0.000397076	0.0384433	0.0937969
leaf circularity	leaf_circ	Potri.005G247600	Chr05_25124464	0	NA	676	T	C	0.06	0.0116	0.00219	1.52e-07	1.51784e-05	0.000380894	0.0398493	0.0937969
leaf circularity	leaf_circ	Potri.005G247600	Chr05_25128249	-1266	NA	676	A	G	0.06	0.0113	0.00219	3.21e-07	1.44034e-05	0.000380119	0.0378919	0.099997
leaf circularity	leaf_circ	Potri.005G247600	Chr05_25128773	-1790	NA	676	C	T	0.082	0.0102	0.00184	4.63e-08	1.56634e-05	0.000360227	0.0434822	0.0937969
leaf circularity	leaf_circ	Potri.005G247700	Chr05_25133848	731	NA	676	A	C	0.091	0.00843	0.00147	1.4e-08	1.17568e-05	0.000253423	0.0463921	0.0472573
leaf circularity	leaf_circ	Potri.005G247700	Chr05_25133866	713	NA	676	G	A	0.078	0.00853	0.00164	2.59e-07	1.04653e-05	0.000271976	0.0384789	0.0937969
leaf circularity	leaf_circ	Potri.005G247700	Chr05_25134215	364	NA	676	G	A	0.091	0.0104	0.0018	1.37e-08	1.78938e-05	0.000380243	0.0470588	0.0472573
leaf circularity	leaf_circ	Potri.005G247900	Chr05_25147181	0	NA	676	A	G	0.084	0.00985	0.00188	2.11e-07	1.49306e-05	0.000382608	0.0390232	0.0937969
leaf circularity	leaf_circ	Potri.005G247900	Chr05_25147377	0	NA	676	G	A	0.086	0.00977	0.00187	2.33e-07	1.5006e-05	0.000386631	0.0388121	0.0937969
leaf circularity	leaf_circ	Potri.005G247900	Chr05_25149517	0	NA	676	T	C	0.084	0.0103	0.0019	9.01e-08	1.6326e-05	0.000391868	0.0416619	0.0937969
leaf circularity	leaf_circ	Potri.005G247900	Chr05_25150620	0	NA	676	G	A	0.054	0.0125	0.00231	9.4e-08	1.59638e-05	0.000384505	0.0415177	0.0937969
leaf circularity	leaf_circ	Potri.005G247900	Chr05_25151160	0	NA	676	A	C	0.086	0.00992	0.00188	1.83e-07	1.54703e-05	0.00039108	0.0395578	0.0937969
leaf circularity	leaf_circ	Potri.005G247900	Chr05_25151509	0	NA	676	C	T	0.083	0.00996	0.0019	2.3e-07	1.51007e-05	0.000386577	0.0390625	0.0937969
leaf circularity	leaf_circ	Potri.005G247900	Chr05_25151812	0	NA	676	T	C	0.085	0.01	0.00188	1.32e-07	1.5555e-05	0.000387204	0.0401727	0.0937969
leaf circularity	leaf_circ	Potri.005G247900	Chr05_25154100	0	NA	676	C	T	0.085	0.00986	0.00187	1.82e-07	1.51225e-05	0.000382828	0.0395021	0.0937969
leaf circularity	leaf_circ	Potri.005G247900	Chr05_25154709	0	NA	676	C	T	0.084	0.00983	0.00189	2.78e-07	1.487e-05	0.000386469	0.0384766	0.0937969
leaf circularity	leaf_circ	Potri.005G247900	Chr05_25154772	0	NA	676	A	G	0.084	0.0102	0.0019	1.08e-07	1.60105e-05	0.000391553	0.0408898	0.0937969
leaf circularity	leaf_circ	Potri.005G247900	Chr05_25155789	0	NA	676	A	G	0.084	0.00983	0.00189	2.78e-07	1.487e-05	0.000386469	0.0384766	0.0937969
leaf dry weight	leaf_drywt	Potri.019G042600	Chr19_4958254	-1692	NA	684	A	C	0.148	-0.0448	0.00854	2.09e-07	0.000506159	0.0130868	0.0386771	0.0538592
leaf dry weight	leaf_drywt	Potri.019G042600	Chr19_4958880	-2318	NA	684	T	A	0.149	-0.0473	0.00851	3.99e-08	0.000567372	0.0131294	0.0432138	0.0321127
leaf dry weight	leaf_drywt	Potri.019G042600	Chr19_4959807	-3245	NA	684	C	T	0.147	-0.0465	0.00854	7.43e-08	0.000542253	0.0130526	0.0415438	0.0345701
leaf dry weight	leaf_drywt	Potri.019G042600	Chr19_4959930	-3368	NA	684	G	A	0.146	-0.0473	0.00855	4.3e-08	0.000557909	0.0130268	0.0428276	0.0321127
leaf dry weight	leaf_drywt	Potri.019G042600	Chr19_4961033	-4471	NA	684	G	T	0.15	-0.0451	0.00844	1.27e-07	0.000518673	0.0129432	0.0400729	0.0405791
leaf dry weight	leaf_drywt	Potri.019G042600	Chr19_4961840	-5278	NA	684	C	A	0.151	-0.046	0.00833	4.83e-08	0.000542538	0.0127117	0.0426802	0.0323678
leaf dry weight	leaf_drywt	Potri.019G042600	Chr19_4962509	-5947	NA	684	G	A	0.146	-0.0475	0.00849	3.16e-08	0.000562637	0.0128572	0.0437605	0.0321127
leaf dry weight	leaf_drywt	Potri.019G042600	Chr19_4962693	-6131	NA	684	G	A	0.145	-0.0491	0.00856	1.49e-08	0.00059776	0.0130248	0.045894	0.0321127
leaf dry weight	leaf_drywt	Potri.019G042600	Chr19_4963446	-6884	NA	684	C	A	0.148	-0.0458	0.00848	8.77e-08	0.000529008	0.0129335	0.0409021	0.0345701
leaf dry weight	leaf_drywt	Potri.019G042600	Chr19_4963541	-6979	NA	684	G	A	0.148	-0.0469	0.00853	5.64e-08	0.000554724	0.0131059	0.0423262	0.0343725
leaf dry weight	leaf_drywt	Potri.019G042600	Chr19_4963580	-7018	NA	684	G	C	0.148	-0.0465	0.00853	7.13e-08	0.000545302	0.0130965	0.0416372	0.0345701
leaf dry weight	leaf_drywt	Potri.019G042600	Chr19_4963893	-7331	NA	684	C	T	0.145	-0.0461	0.0086	1.11e-07	0.000526946	0.0130704	0.040316	0.0377055
leaf dry weight	leaf_drywt	Potri.019G042600	Chr19_4963958	-7396	NA	684	G	T	0.147	-0.0444	0.00844	1.89e-07	0.000494382	0.0127134	0.0388866	0.0515666
leaf dry weight	leaf_drywt	Potri.019G042600	Chr19_4963967	-7405	NA	684	G	A	0.147	-0.0444	0.00844	1.89e-07	0.000494382	0.0127134	0.0388866	0.0515666
leaf dry weight	leaf_drywt	Potri.019G042600	Chr19_4964297	-7735	NA	684	G	A	0.148	-0.0476	0.00847	2.85e-08	0.000571407	0.0129467	0.0441354	0.0321127
leaf dry weight	leaf_drywt	Potri.019G042600	Chr19_4964397	-7835	NA	684	G	A	0.151	-0.0453	0.00837	8.76e-08	0.000526152	0.0128125	0.0410656	0.0345701
leaf dry weight	leaf_drywt	Potri.019G042600	Chr19_4964671	-8109	NA	684	C	T	0.149	-0.0454	0.00847	1.13e-07	0.000522706	0.012967	0.0403106	0.0377055
leaf dry weight	leaf_drywt	Potri.019G042700	Chr19_4965323	7924	NA	684	G	A	0.14	-0.0441	0.00858	3.69e-07	0.00046831	0.0125935	0.0371868	0.0916503
leaf dry weight	leaf_drywt	Potri.019G042700	Chr19_4965351	7896	NA	684	C	T	0.148	-0.046	0.00831	4.31e-08	0.000533638	0.0124458	0.0428771	0.0321127
leaf dry weight	leaf_drywt	Potri.019G042700	Chr19_4965909	7338	NA	684	G	T	0.148	-0.0462	0.00853	8.45e-08	0.000538289	0.0130895	0.0411237	0.0345701
leaf dry weight	leaf_drywt	Potri.019G042700	Chr19_4966963	6284	NA	684	C	T	0.147	-0.0479	0.00853	2.9e-08	0.000575397	0.0130564	0.04407	0.0321127
leaf dry weight	leaf_drywt	Potri.019G042700	Chr19_4969034	4213	NA	684	G	A	0.148	-0.0488	0.00852	1.55e-08	0.00060058	0.0131224	0.0457676	0.0321127
leaf dry weight	leaf_drywt	Potri.019G042700	Chr19_4969261	3986	NA	684	C	T	0.146	-0.0466	0.00857	7.56e-08	0.000541518	0.0130688	0.0414358	0.0345701
leaf dry weight	leaf_drywt	Potri.019G042700	Chr19_4970486	2761	NA	684	T	C	0.146	-0.0449	0.00854	1.92e-07	0.000502728	0.0129425	0.0388432	0.0515666
leaf dry weight	leaf_drywt	Potri.019G042700	Chr19_4970507	2740	NA	684	C	T	0.146	-0.0449	0.00854	1.92e-07	0.000502728	0.0129425	0.0388432	0.0515666
leaf dry weight	leaf_drywt	Potri.019G042700	Chr19_4970680	2567	NA	684	G	A	0.148	-0.0461	0.00856	9.82e-08	0.000535961	0.0131756	0.0406783	0.036576
leaf dry weight	leaf_drywt	Potri.019G042700	Chr19_4971084	2163	NA	684	G	A	0.151	-0.0465	0.00832	3.3e-08	0.000554397	0.0126944	0.0436727	0.0321127
stomatal density	leaf_stomata	Potri.015G015200	Chr15_1049423	-2654	NA	719	G	T	0.065	-1.24	0.236	1.95e-07	0.186895	5.05442	0.0369766	0.0840545
stomatal density	leaf_stomata	Potri.015G113800	Chr15_12950171	921	NA	719	A	T	0.087	-0.664	0.125	1.62e-07	0.0700416	1.85476	0.0377632	0.0840545
stomatal density	leaf_stomata	Potri.015G113800	Chr15_12950505	587	NA	719	T	C	0.097	-0.613	0.118	2.45e-07	0.065828	1.81964	0.0361764	0.0914538
stomatal density	leaf_stomata	Potri.015G117300	Chr15_13248343	0	NA	719	T	C	0.227	-0.616	0.108	1.68e-08	0.133167	3.07631	0.0432879	0.0283648
stomatal density	leaf_stomata	Potri.015G117300	Chr15_13248862	0	NA	719	T	C	0.231	-0.59	0.108	6.65e-08	0.123672	3.10318	0.0398534	0.0561468
stomatal density	leaf_stomata	Potri.015G117300	Chr15_13249111	0	NA	719	T	A	0.229	-0.62	0.108	1.22e-08	0.135739	3.09713	0.0438272	0.0274297
stomatal density	leaf_stomata	Potri.015G117300	Chr15_13249629	0	NA	719	A	G	0.226	-0.57	0.109	2.11e-07	0.113666	3.10222	0.0366401	0.0840545
stomatal density	leaf_stomata	Potri.015G117300	Chr15_13250553	0	NA	719	A	T	0.227	-0.631	0.107	6.49e-09	0.139731	3.02863	0.0461369	0.0219085
stomatal density	leaf_stomata	Potri.015G117400	Chr15_13254664	108	NA	719	A	T	0.065	-1.04	0.19	6.11e-08	0.131468	3.28641	0.0400037	0.0561468
stomatal density	leaf_stomata	Potri.015G117500	Chr15_13266278	5373	NA	719	G	T	0.054	-1.17	0.224	2.1e-07	0.139858	3.82573	0.0365572	0.0840545
stomatal density	leaf_stomata	Potri.015G117500	Chr15_13266839	4812	NA	719	G	A	0.099	-0.646	0.123	1.9e-07	0.0744483	2.01502	0.0369467	0.0840545
stomatal density	leaf_stomata	Potri.015G117500	Chr15_13272309	0	NA	719	G	C	0.061	-1.1	0.199	4.18e-08	0.138615	3.40044	0.0407639	0.0561468
stomatal density	leaf_stomata	Potri.015G117500	Chr15_13272959	0	NA	719	C	T	0.058	-1.07	0.2	1.37e-07	0.125106	3.26777	0.0382847	0.0839501
stomatal density	leaf_stomata	Potri.015G117500	Chr15_13273831	0	NA	719	T	C	0.059	-1.18	0.196	2.77e-09	0.154609	3.2216	0.0479914	0.0187095
stomatal density	leaf_stomata	Potri.015G117500	Chr15_13275463	0	NA	719	G	A	0.06	-1.1	0.201	6.13e-08	0.136488	3.41314	0.039989	0.0561468
stomatal density	leaf_stomata	Potri.015G117600	Chr15_13276674	0	NA	719	G	A	0.07	-1	0.185	8.31e-08	0.1302	3.33413	0.0390506	0.0623643
stomatal density	leaf_stomata	Potri.015G117600	Chr15_13276905	0	NA	719	G	A	0.061	-1.03	0.199	2.57e-07	0.121535	3.38336	0.0359213	0.0914538
stomatal density	leaf_stomata	Potri.015G117600	Chr15_13277146	0	NA	719	A	G	0.061	-1.06	0.198	1.07e-07	0.128717	3.35784	0.0383334	0.072235
stomatal density	leaf_stomata	Potri.015G117600	Chr15_13278780	0	NA	719	C	A	0.071	-0.959	0.183	2.12e-07	0.121322	3.29772	0.0367898	0.0840545
stomatal density	leaf_stomata	Potri.015G028600	Chr15_2305023	-3010	NA	719	C	T	0.14	-0.618	0.119	2.81e-07	0.0919673	2.54373	0.0361544	0.094977
leaf wet weight	leaf_wetwt	Potri.002G238700	Chr02_23170873	-4244	NA	686	A	T	0.106	-0.114	0.0224	4.05e-07	0.00246311	0.0677	0.0363826	0.0879493
leaf wet weight	leaf_wetwt	Potri.002G238700	Chr02_23170908	-4279	NA	686	A	G	0.106	-0.116	0.0227	3.64e-07	0.00255029	0.0695463	0.0366704	0.081823
leaf wet weight	leaf_wetwt	Potri.002G238700	Chr02_23170927	-4298	NA	686	A	G	0.111	-0.123	0.0224	5.74e-08	0.00298583	0.0709179	0.0421026	0.0180331
leaf wet weight	leaf_wetwt	Potri.014G159800	Chr14_12536510	526	NA	686	T	C	0.082	-0.137	0.0266	3.32e-07	0.00282571	0.0759016	0.0372286	0.0771614
leaf wet weight	leaf_wetwt	Potri.019G042600	Chr19_4958254	-1692	NA	686	A	C	0.148	-0.11	0.0207	1.5e-07	0.00305152	0.0771819	0.0395368	0.0374777
leaf wet weight	leaf_wetwt	Potri.019G042600	Chr19_4958880	-2318	NA	686	T	A	0.149	-0.116	0.0207	2.86e-08	0.00341241	0.0779561	0.0437736	0.0180331
leaf wet weight	leaf_wetwt	Potri.019G042600	Chr19_4959807	-3245	NA	686	C	T	0.147	-0.115	0.0207	4.76e-08	0.00331659	0.0770325	0.0430545	0.0180331
leaf wet weight	leaf_wetwt	Potri.019G042600	Chr19_4959930	-3368	NA	686	G	A	0.146	-0.117	0.0207	2.37e-08	0.0034136	0.0767139	0.0444978	0.0180331
leaf wet weight	leaf_wetwt	Potri.019G042600	Chr19_4960707	-4145	NA	686	C	T	0.148	-0.105	0.0207	4.7e-07	0.00278042	0.0769108	0.0361512	0.0989129
leaf wet weight	leaf_wetwt	Potri.019G042600	Chr19_4961033	-4471	NA	686	G	T	0.15	-0.111	0.0205	7.78e-08	0.00314186	0.0766562	0.0409863	0.0224838
leaf wet weight	leaf_wetwt	Potri.019G042600	Chr19_4961840	-5278	NA	686	C	A	0.15	-0.112	0.0202	4.82e-08	0.00319872	0.0745772	0.0428914	0.0180331
leaf wet weight	leaf_wetwt	Potri.019G042600	Chr19_4962509	-5947	NA	686	G	A	0.145	-0.118	0.0206	1.53e-08	0.00345246	0.0756334	0.0456472	0.0180331
leaf wet weight	leaf_wetwt	Potri.019G042600	Chr19_4962693	-6131	NA	686	G	A	0.144	-0.121	0.0208	7.81e-09	0.00360942	0.0767767	0.0470119	0.0180331
leaf wet weight	leaf_wetwt	Potri.019G042600	Chr19_4963446	-6884	NA	686	C	A	0.148	-0.113	0.0206	5.28e-08	0.00322024	0.0766361	0.0420199	0.0180331
leaf wet weight	leaf_wetwt	Potri.019G042600	Chr19_4963541	-6979	NA	686	G	A	0.147	-0.116	0.0207	3.07e-08	0.00337452	0.0770904	0.0437736	0.0180331
leaf wet weight	leaf_wetwt	Potri.019G042600	Chr19_4963580	-7018	NA	686	G	C	0.148	-0.115	0.0207	3.85e-08	0.00333524	0.0774656	0.0430545	0.0180331
leaf wet weight	leaf_wetwt	Potri.019G042600	Chr19_4963893	-7331	NA	686	C	T	0.144	-0.115	0.0209	5.43e-08	0.00326033	0.0771329	0.0422691	0.0180331
leaf wet weight	leaf_wetwt	Potri.019G042600	Chr19_4963958	-7396	NA	686	G	T	0.147	-0.112	0.0205	5.57e-08	0.00314581	0.0754441	0.0416972	0.0180331
leaf wet weight	leaf_wetwt	Potri.019G042600	Chr19_4963967	-7405	NA	686	G	A	0.147	-0.112	0.0205	5.57e-08	0.00314581	0.0754441	0.0416972	0.0180331
leaf wet weight	leaf_wetwt	Potri.019G042600	Chr19_4964297	-7735	NA	686	G	A	0.148	-0.116	0.0206	2.17e-08	0.0033935	0.0768094	0.0441808	0.0180331
leaf wet weight	leaf_wetwt	Potri.019G042600	Chr19_4964397	-7835	NA	686	G	A	0.15	-0.112	0.0203	4.69e-08	0.00319872	0.0752856	0.0424878	0.0180331
leaf wet weight	leaf_wetwt	Potri.019G042600	Chr19_4964671	-8109	NA	686	C	T	0.148	-0.113	0.0206	5.89e-08	0.00322024	0.0766361	0.0420199	0.0180331
leaf wet weight	leaf_wetwt	Potri.019G042700	Chr19_4965323	7924	NA	686	G	A	0.139	-0.106	0.0209	4.88e-07	0.00268943	0.0744134	0.0361417	0.0996314
leaf wet weight	leaf_wetwt	Potri.019G042700	Chr19_4965351	7896	NA	686	C	T	0.148	-0.117	0.0201	9.73e-09	0.00345226	0.0733475	0.0470671	0.0180331
leaf wet weight	leaf_wetwt	Potri.019G042700	Chr19_4965557	7690	NA	686	C	T	0.155	-0.0978	0.0189	2.9e-07	0.00250551	0.0666953	0.0375665	0.0698091
leaf wet weight	leaf_wetwt	Potri.019G042700	Chr19_4965909	7338	NA	686	G	T	0.148	-0.112	0.0207	8.01e-08	0.0031635	0.0772939	0.0409282	0.0224838
leaf wet weight	leaf_wetwt	Potri.019G042700	Chr19_4966963	6284	NA	686	C	T	0.147	-0.118	0.0207	2e-08	0.00349189	0.0772078	0.0452272	0.0180331
leaf wet weight	leaf_wetwt	Potri.019G042700	Chr19_4969034	4213	NA	686	G	A	0.147	-0.12	0.0207	1.03e-08	0.00361126	0.0773272	0.0467011	0.0180331
leaf wet weight	leaf_wetwt	Potri.019G042700	Chr19_4969261	3986	NA	686	C	T	0.146	-0.117	0.0208	3.02e-08	0.0034136	0.0774238	0.0440898	0.0180331
leaf wet weight	leaf_wetwt	Potri.019G042700	Chr19_4970486	2761	NA	686	T	C	0.146	-0.112	0.0207	9.22e-08	0.00312807	0.0764283	0.0409282	0.0238954
leaf wet weight	leaf_wetwt	Potri.019G042700	Chr19_4970507	2740	NA	686	C	T	0.146	-0.112	0.0207	9.22e-08	0.00312807	0.0764283	0.0409282	0.0238954
leaf wet weight	leaf_wetwt	Potri.019G042700	Chr19_4970680	2567	NA	686	G	A	0.148	-0.114	0.0208	5.52e-08	0.00327749	0.0781258	0.0419514	0.0180331
leaf wet weight	leaf_wetwt	Potri.019G042700	Chr19_4971084	2163	NA	686	G	A	0.151	-0.115	0.0202	1.83e-08	0.00339086	0.0751606	0.0451149	0.0180331
intermediate wood vessel size	IW_vessel_size	Potri.019G037900	Chr19_4285574	1196	NA	570	T	C	0.149	-0.000505	8.64e-05	8.44e-09	6.46738e-08	1.14374e-06	0.0565459	0.0567244

## Sheet: Table S2
Table S2. Single trait SNP peaks and the genes identified within. Peaks were derived by merging all significant SNPs within 10 kb of one another. All of the nearest neighbor genes of significant SNPs are reported, as well as the gene closest to the SNP with the lowest P value (referred to as the "Peak Gene").
Trait code	Trait	Multitrait name	Chr	Start	End	Significant SNPs	Min P	Dist to Peak Gene	Peak Gene	Min Dist to Gene	AllGenes
leaf_wetwt	Leaf wet weight	NA	Chr02	23160873	23180927	3	5.74e-08	-4298	Potri.002G238700	-4244	Potri.002G238700
leaf_circ	Leaf circularity	NA	Chr05	24003224	24023306	2	2.46e-07	0	Potri.005G231500	0	Potri.005G231500
leaf_circ	Leaf circularity	NA	Chr05	25093404	25165789	20	1.37e-08	364	Potri.005G247700	0	Potri.005G247200 Potri.005G247400 Potri.005G247600 Potri.005G247700 Potri.005G247900
dbh	Diameter (breast height)	NA	Chr14	9109838	9135214	7	1.88e-08	7757	Potri.014G117400	-4207	Potri.014G117300 Potri.014G117400
leaf_wetwt	Leaf wet weight	NA	Chr14	12526510	12546510	1	3.32e-07	526	Potri.014G159800	526	Potri.014G159800
leaf_stomata	Stomatal density	NA	Chr15	1039423	1059423	1	1.95e-07	-2654	Potri.015G015200	-2654	Potri.015G015200
leaf_stomata	Stomatal density	NA	Chr15	2295023	2315023	1	2.81e-07	-3010	Potri.015G028600	-3010	Potri.015G028600
leaf_stomata	Stomatal density	NA	Chr15	12940171	12960505	4	2.22e-08	921	Potri.015G113800	587	Potri.015G113800
leaf_stomata	Stomatal density	NA	Chr15	13238343	13288780	16	2.77e-09	0	Potri.015G117500	0	Potri.015G117300 Potri.015G117400 Potri.015G117500 Potri.015G117600
dbh	Diameter (breast height)	NA	Chr18	16094312	16114357	2	5.67e-08	1882	Potri.018G141400	1882	Potri.018G141400
IW_vessel_size	Intermediate wood vessel size	NA	Chr19	4275574	4295574	1	8.44e-09	1196	Potri.019G037900	1196	Potri.019G037900
leaf_wetwt	Leaf wet weight	NA	Chr19	4948254	4981084	56	7.81e-09	-6131	Potri.019G042600	-1692	Potri.019G042600 Potri.019G042700

## Sheet: Table S3
Table S3. Estimated Percentage of Variance Explained (PVE) by SNPs identified from multitrait GWAS for morphological and wood anatomical traits in P. trichocarpa using Shim et al. (2015). Since multi-trait output does not provide SE for effect size, corresponding (matching) SNPs from single trait GWAS were selected for PVE estimation.
Reference: Shim H, Chasman DI, Smith JD et al (2015). A Multivariate Genome-Wide Association Analysis of 10 LDL Subfractions, and Their Response to Statin Treatment, in 1868 Caucasians. PLOS one 10:e0120758
where, β = effect size, MAF = minor allele frequency, N = sample size, se(β) = SE of β
Parameter to estimate	numerator	denominator
PVE	2β2MAF(1-MAF)	2β2MAF(1-MAF) + (se(β))22NMAF(1-MAF)
Trait	Trait abbreviation	Single trait	Gene model	Chr_pos	Distance to gene	P-value multi-trait	Sample size	Major allele	Minor allele	MAF	β	SE_β	P-value single trait	FDR	2β2MAF(1-MAF)	2β2MAF(1-MAF) + (se(β))22NMAF(1-MAF)	PVE
Early wood vessel area, leaf area, stomotal density	EWva_LA_SD	Early wood vessel area	Potri.004G002600	Chr04_181477	2228	9.57e-09	425	G	A	0.082	0.00386676	0.0104536	0.711619	0.0542067	2.25103e-06	0.00699429	0.000321838
Early wood vessel area, leaf area, stomotal density	EWva_LA_SD	Leaf area	Potri.004G002600	Chr04_181477	2228	9.57e-09	425	G	A	0.078	-338.635	77.0357	1.28189e-05	0.0542067	16493.7	379261	0.043489
Early wood vessel area, leaf area, stomotal density	EWva_LA_SD	leaf_stomata	Potri.004G002600	Chr04_181477	2228	9.57e-09	425	G	A	0.076	0.184298	0.141984	0.194697	0.0542067	0.00477042	1.20809	0.00394872
Early wood vessel area, leaf area, stomotal density	EWva_LA_SD	leaf_stomata	Potri.015G113800	Chr15_12950171	921	2.22e-08	425	A	T	0.087	-0.66362	0.12544	1.62379e-07	0.0542067	0.0699616	1.13235	0.0617843
Early wood vessel area, leaf area, stomotal density	EWva_LA_SD	Leaf area	Potri.015G113800	Chr15_12950171	921	2.22e-08	425	A	T	0.081	-28.1445	74.4062	0.705361	0.0542067	117.928	350416	0.000336536
Early wood vessel area, leaf area, stomotal density	EWva_LA_SD	Early wood vessel area	Potri.015G113800	Chr15_12950171	921	2.22e-08	425	A	T	0.081	-0.018027	0.010092	0.074679	0.0542067	4.83813e-05	0.00649269	0.00745165
Early wood vessel area, leaf area, stomotal density	EWva_LA_SD	Early wood vessel area	Potri.016G013400	Chr16_750967	0	3.2e-08	425	G	A	0.191	-0.0229754	0.00824728	0.00554767	0.0542067	0.000163131	0.00909665	0.0179331
Early wood vessel area, leaf area, stomotal density	EWva_LA_SD	Leaf area	Potri.016G013400	Chr16_750967	0	3.2e-08	425	G	A	0.194	-285.825	60.6977	3.02348e-06	0.0542067	25548.7	515214	0.0495885
Early wood vessel area, leaf area, stomotal density	EWva_LA_SD	leaf_stomata	Potri.016G013400	Chr16_750967	0	3.2e-08	425	G	A	0.194	0.21896	0.109991	0.0468922	0.0542067	0.0149932	1.62293	0.00923837
Early wood vessel area, leaf area, stomotal density	EWva_LA_SD	leaf_stomata	Potri.015G113800	Chr15_12950505	587	3.21e-08	425	T	C	0.097	-0.613075	0.117643	2.45407e-07	0.0542067	0.0658442	1.09625	0.060063
Early wood vessel area, leaf area, stomotal density	EWva_LA_SD	Leaf area	Potri.015G113800	Chr15_12950505	587	3.21e-08	425	T	C	0.092	-68.0054	68.9383	0.324257	0.0542067	772.665	338226	0.00228446
Early wood vessel area, leaf area, stomotal density	EWva_LA_SD	Early wood vessel area	Potri.015G113800	Chr15_12950505	587	3.21e-08	425	T	C	0.091	-0.0189647	0.00937501	0.0436293	0.0542067	5.95015e-05	0.00623921	0.0095367
Intermediate wood vessel area, intermediate wood vessel count	IWva_IWvc	Intermediate wood vessel area	Potri.006G275800	Chr06_27578143	-8699	3.99e-08	570	C	A	0.336	0.387677	0.452703	0.39216	0.0934438	0.0670621	52.1913	0.00128493
Intermediate wood vessel area, intermediate wood vessel count	IWva_IWvc	Intermediate wood vessel count	Potri.006G275800	Chr06_27578143	-8699	3.99e-08	570	C	A	0.336	-0.0114297	0.00393178	0.00379158	0.0934438	5.82914e-05	0.00399007	0.0146091
Intermediate wood vessel area, intermediate wood vessel count	IWva_IWvc	Intermediate wood vessel area	Potri.006G275800	Chr06_27578144	-8700	3.99e-08	570	G	T	0.336	-0.0114297	0.00393178	0.00379158	0.0934438	5.82914e-05	0.00399007	0.0146091
Intermediate wood vessel area, intermediate wood vessel count	IWva_IWvc	Intermediate wood vessel count	Potri.006G275800	Chr06_27578144	-8700	3.99e-08	570	G	T	0.336	0.387677	0.452703	0.39216	0.0934438	0.0670621	52.1913	0.00128493
Intermediate wood vessel area, intermediate wood vessel count	IWva_IWvc	IW_vessel_area	Potri.001G058100	Chr01_4412890	-935	4.15e-08	570	G	A	0.163	0.0030654	0.00481071	0.524249	0.0934438	2.564e-06	0.00360202	0.000711822
Intermediate wood vessel area, intermediate wood vessel count	IWva_IWvc	Intermediate wood vessel count	Potri.001G058100	Chr01_4412890	-935	4.15e-08	570	G	A	0.163	-2.25063	0.537545	3.27765e-05	0.0934438	1.38214	46.3237	0.0298365
Late wood vessel area, late wood vessel count	LWva_LWvc	Late wood vessel area	Potri.004G183900	Chr04_20007624	4637	5.91e-09	557	C	T	0.14	0.00624889	0.00391551	0.111073	0.0274012	9.40292e-06	0.00206571	0.0045519
Late wood vessel area, late wood vessel count	LWva_LWvc	Late wood vessel count	Potri.004G183900	Chr04_20007624	4637	5.91e-09	557	C	T	0.14	-0.819025	0.239174	0.000661699	0.0274012	0.161529	7.83406	0.0206188
Late wood vessel area, late wood vessel count	LWva_LWvc	Late wood vessel count	Potri.004G183900	Chr04_20007747	4514	8.17e-09	557	G	A	0.14	-0.884263	0.235237	0.000188652	0.0274012	0.188286	7.61033	0.0247409
Late wood vessel area, late wood vessel count	LWva_LWvc	Late wood vessel area	Potri.004G183900	Chr04_20007747	4514	8.17e-09	557	G	A	0.14	0.0044335	0.00386134	0.25139	0.0274012	4.73315e-06	0.00200454	0.00236121
Late wood vessel area, late wood vessel count	LWva_LWvc	Late wood vessel area	Potri.004G183900	Chr04_20008120	4141	1.7e-08	557	T	C	0.14	0.00549698	0.00391925	0.161307	0.0379128	7.27621e-06	0.00206752	0.0035193
Late wood vessel area, late wood vessel count	LWva_LWvc	Late wood vessel count	Potri.004G183900	Chr04_20008120	4141	1.7e-08	557	T	C	0.14	-0.828702	0.239159	0.000571064	0.0379128	0.165369	7.83694	0.0211012
Leaf area, leaf dry weight, leaf length, leaf width	LA_LD_LL_LW	Leaf area	Potri.010G032600	Chr10_5167116	-9510	3.62e-13	674	C	G	0.052	250.339	304.407	0.411151	2.39e-06	6178.71	6.16378e+06	0.00100242
Leaf area, leaf dry weight, leaf length, leaf width	LA_LD_LL_LW	Leaf dry weight	Potri.010G032600	Chr10_5167116	-9510	3.62e-13	674	C	G	0.052	-0.035832	0.0374525	0.339041	2.39e-06	0.000126586	0.0933367	0.00135623
Leaf area, leaf dry weight, leaf length, leaf width	LA_LD_LL_LW	Leaf length	Potri.010G032600	Chr10_5167116	-9510	3.62e-13	674	C	G	0.052	10.6533	4.32491	0.0140172	2.39e-06	11.1896	1254.15	0.00892206
Leaf area, leaf dry weight, leaf length, leaf width	LA_LD_LL_LW	Leaf width	Potri.010G032600	Chr10_5167116	-9510	3.62e-13	674	C	G	0.052	2.76417	2.1944	0.208233	2.39e-06	0.753304	320.741	0.00234863
Leaf area, leaf dry weight, leaf length, leaf width	LA_LD_LL_LW	Leaf width	Potri.010G032600	Chr10_5167121	-9515	5.77e-12	674	T	C	0.085	4.97523	2.11299	0.0188286	1.51e-05	3.85032	471.934	0.0081586
Leaf area, leaf dry weight, leaf length, leaf width	LA_LD_LL_LW	Leaf length	Potri.010G032600	Chr10_5167121	-9515	5.77e-12	674	T	C	0.085	13.0845	4.09716	0.00147079	1.51e-05	26.6306	1786.56	0.0149061
Leaf area, leaf dry weight, leaf length, leaf width	LA_LD_LL_LW	Leaf dry weight	Potri.010G032600	Chr10_5167121	-9515	5.77e-12	674	T	C	0.085	-0.0168876	0.0362455	0.64142	1.51e-05	4.43613e-05	0.137777	0.000321979
Leaf area, leaf dry weight, leaf length, leaf width	LA_LD_LL_LW	Leaf area	Potri.010G032600	Chr10_5167121	-9515	5.77e-12	674	T	C	0.085	588.535	292.421	0.0445509	1.51e-05	53878.4	9.01881e+06	0.005974
Leaf area, leaf dry weight, leaf length, leaf width	LA_LD_LL_LW	Leaf area	Potri.004G056300	Chr04_4474679	6563	6.88e-12	674	G	T	0.499	-2399.89	890.634	0.00722323	1.51e-05	2.87972e+06	2.70197e+08	0.0106579
Leaf area, leaf dry weight, leaf length, leaf width	LA_LD_LL_LW	Leaf dry weight	Potri.004G056300	Chr04_4474679	6563	6.88e-12	674	G	T	0.499	-0.0498444	0.109312	0.648548	1.51e-05	0.00124223	4.02808	0.000308391
Leaf area, leaf dry weight, leaf length, leaf width	LA_LD_LL_LW	Leaf length	Potri.004G056300	Chr04_4474679	6563	6.88e-12	674	G	T	0.499	-44.3611	12.8748	0.000605182	1.51e-05	983.951	56844.8	0.0173094
Leaf area, leaf dry weight, leaf length, leaf width	LA_LD_LL_LW	Leaf width	Potri.004G056300	Chr04_4474679	6563	6.88e-12	674	G	T	0.499	-21.9609	6.37695	0.000609147	1.51e-05	241.139	13945.4	0.0172917
Leaf area, leaf dry weight, leaf length, leaf width	LA_LD_LL_LW	Leaf width	Potri.007G061600	Chr07_6879444	-59418	1.03e-09	674	A	G	0.076	6.0717	2.03596	0.00296489	0.00169871	5.17768	397.565	0.0130235
Leaf area, leaf dry weight, leaf length, leaf width	LA_LD_LL_LW	Leaf length	Potri.007G061600	Chr07_6879444	-59418	1.03e-09	674	A	G	0.076	15.1921	4.0561	0.000195441	0.00169871	32.4153	1589.79	0.0203897
Leaf area, leaf dry weight, leaf length, leaf width	LA_LD_LL_LW	Leaf dry weight	Potri.007G061600	Chr07_6879444	-59418	1.03e-09	674	A	G	0.076	0.0342253	0.0347721	0.325329	0.00169871	0.000164517	0.11462	0.00143532
Leaf area, leaf dry weight, leaf length, leaf width	LA_LD_LL_LW	Leaf area	Potri.007G061600	Chr07_6879444	-59418	1.03e-09	674	A	G	0.076	818.269	282.81	0.00393465	0.00169871	94038.8	7.66526e+06	0.0122682
Leaf area, leaf dry weight, leaf length, leaf width	LA_LD_LL_LW	Leaf area	Potri.012G028700	Chr12_2560120	1344	5.9e-09	674	G	A	0.057	288.972	180.524	0.109903	0.00776941	8976.93	2.37025e+06	0.00378733
Leaf area, leaf dry weight, leaf length, leaf width	LA_LD_LL_LW	Leaf length	Potri.012G028700	Chr12_2560120	1344	5.9e-09	674	G	A	0.057	6.25999	2.58656	0.0157755	0.00776941	4.21273	488.967	0.00861557
Leaf area, leaf dry weight, leaf length, leaf width	LA_LD_LL_LW	Leaf dry weight	Potri.012G028700	Chr12_2560120	1344	5.9e-09	674	G	A	0.057	-0.0158227	0.0221668	0.475595	0.00776941	2.69138e-05	0.0356295	0.00075538
Leaf area, leaf dry weight, leaf length, leaf width	LA_LD_LL_LW	Leaf width	Potri.012G028700	Chr12_2560120	1344	5.9e-09	674	G	A	0.057	1.96628	1.30097	0.131158	0.00776941	0.415629	123.051	0.00337771
Leaf area, leaf dry weight, leaf length, leaf width	LA_LD_LL_LW	Leaf width	Potri.019G067300	Chr19_10026827	-10474	1.9e-08	674	A	C	0.076	0.985924	0.580117	0.0896811	0.0208056	0.136522	31.9936	0.00426717
Leaf area, leaf dry weight, leaf length, leaf width	LA_LD_LL_LW	Leaf length	Potri.019G067300	Chr19_10026827	-10474	1.9e-08	674	A	C	0.076	4.40437	1.14279	0.000127283	0.0208056	2.72448	126.35	0.021563
Leaf area, leaf dry weight, leaf length, leaf width	LA_LD_LL_LW	Leaf dry weight	Potri.019G067300	Chr19_10026827	-10474	1.9e-08	674	A	C	0.075	0.0122604	0.00989093	0.215563	0.0208056	2.08567e-05	0.00916972	0.00227452
Leaf area, leaf dry weight, leaf length, leaf width	LA_LD_LL_LW	Leaf area	Potri.019G067300	Chr19_10026827	-10474	1.9e-08	674	A	C	0.076	137.394	80.4787	0.088243	0.0208056	2651.26	615760	0.00430568
Leaf area, leaf dry weight, leaf length, leaf width	LA_LD_LL_LW	Leaf area	NA	scaffold_114_17999	NA	5.16e-08	674	T	A	0.051	396.388	184.482	0.0320174	0.0430218	15209.2	2.23562e+06	0.00680313
Leaf area, leaf dry weight, leaf length, leaf width	LA_LD_LL_LW	Leaf dry weight	NA	scaffold_114_17999	NA	5.16e-08	674	T	A	0.051	-0.00615537	0.0225816	0.785256	0.0430218	3.66754e-06	0.0332723	0.000110228
Leaf area, leaf dry weight, leaf length, leaf width	LA_LD_LL_LW	Leaf length	NA	scaffold_114_17999	NA	5.16e-08	674	T	A	0.051	6.63044	2.65932	0.0128955	0.0430218	4.2555	465.644	0.00913896
Leaf area, leaf dry weight, leaf length, leaf width	LA_LD_LL_LW	Leaf width	NA	scaffold_114_17999	NA	5.16e-08	674	T	A	0.051	3.31561	1.32611	0.012647	0.0430218	1.06413	115.797	0.00918963
Leaf area, leaf dry weight, leaf length, leaf width	LA_LD_LL_LW	Leaf width	Potri.010G031900	Chr10_4852704	516	5.23e-08	674	A	G	0.054	3.30318	1.6176	0.0415374	0.0430218	1.11475	181.298	0.00614872
Leaf area, leaf dry weight, leaf length, leaf width	LA_LD_LL_LW	Leaf length	Potri.010G031900	Chr10_4852704	516	5.23e-08	674	A	G	0.054	7.88165	3.2049	0.014173	0.0430218	6.34671	713.648	0.00889334
Leaf area, leaf dry weight, leaf length, leaf width	LA_LD_LL_LW	Leaf dry weight	Potri.010G031900	Chr10_4852704	516	5.23e-08	674	A	G	0.054	0.0175425	0.0276439	0.52591	0.0430218	3.1441e-05	0.0526541	0.000597124
Leaf area, leaf dry weight, leaf length, leaf width	LA_LD_LL_LW	Leaf area	Potri.010G031900	Chr10_4852704	516	5.23e-08	674	A	G	0.054	276.374	224.82	0.219384	0.0430218	7803.86	3.48833e+06	0.00223713
Leaf area, leaf dry weight, leaf length, leaf width	LA_LD_LL_LW	Leaf area	Potri.007G099700	Chr07_12556888	-3894	8.07e-08	674	G	T	0.057	89.445	92.6872	0.334881	0.0590714	860.059	623326	0.00137979
Leaf area, leaf dry weight, leaf length, leaf width	LA_LD_LL_LW	Leaf dry weight	Potri.007G099700	Chr07_12556888	-3894	8.07e-08	674	G	T	0.057	-0.00892194	0.0113584	0.432437	0.0590714	8.55726e-06	0.00935635	0.000914594
Leaf area, leaf dry weight, leaf length, leaf width	LA_LD_LL_LW	Leaf length	Potri.007G099700	Chr07_12556888	-3894	8.07e-08	674	G	T	0.057	3.16189	1.32867	0.0176021	0.0590714	1.07476	128.987	0.0083323
Leaf area, leaf dry weight, leaf length, leaf width	LA_LD_LL_LW	Leaf width	Potri.007G099700	Chr07_12556888	-3894	8.07e-08	674	G	T	0.057	0.345691	0.667926	0.604936	0.0590714	0.0128467	32.3374	0.000397272

## Sheet: Table S4
Table S4. Multitrait SNP peaks based on 20-kb window and the genes identified within. Base pairs 10kb upstream and 10 kb downstream of the significant SNP were scanned and the minimum P-value and the gene close to it is reported as the peak gene if more than one SNPs were detected within the scan window.
Trait code	Trait	Multitrait name	Chr	Start	End	# of Loci	MinP	MinDist to Gene	AllGenes	Dist to Peak Gene	Peak Gene	trait_type
IWva_IWvc	Intermediate wood vessel area, intermediate wood vessel count	wood anatomy multitrait 2	Chr01	4402890	4422890	1	4.15e-08	-935	Potri.001G058100	-935	Potri.001G058100	multi
EWva_LA_SD	Early wood vessel area, leaf area, stomatal density	morphology and wood anatomy multitrait	Chr04	171477	191477	1	9.57e-09	2228	Potri.004G002600	2228	Potri.004G002600	multi
LA_LD_LL_LW	Leaf area, leaf dry weight, leaf length, lead width	leaf morphology multitrait	Chr04	4464679	4484679	1	6.88e-12	6563	Potri.004G056300	6563	Potri.004G056300	multi
LWva_LWvc	Late wood vessel area, late wood vessel count	wood anatomy multitrait 3	Chr04	19997624	20018120	3	5.91e-09	4141	Potri.004G183900	4637	Potri.004G183900	multi
IWva_IWvc	Intermediate wood vessel size, intermediate wood vessel count	wood anatomy multitrait 2	Chr06	27568143	27588144	2	3.99e-08	-8699	Potri.006G275800	-8699	Potri.006G275800	multi
LA_LD_LL_LW	Leaf area, leaf dry weight, leaf length, lead width	leaf morphology multitrait	Chr07	6869444	6889444	1	1.03e-09	-59418	Potri.007G061600	-59418	Potri.007G061600	multi
LA_LD_LL_LW	Leaf area, leaf dry weight, leaf length, lead width	leaf morphology multitrait	Chr07	12546888	12566888	1	8.07e-08	-3894	Potri.007G099700	-3894	Potri.007G099700	multi
LA_LD_LL_LW	Leaf area, leaf dry weight, leaf length, lead width	leaf morphology multitrait	Chr10	4842704	4862704	1	5.23e-08	516	Potri.010G031900	516	Potri.010G031900	multi
LA_LD_LL_LW	Leaf area, leaf dry weight, leaf length, lead width	leaf morphology multitrait	Chr10	5157116	5177121	2	3.62e-13	-9510	Potri.010G032600	-9510	Potri.010G032600	multi
LA_LD_LL_LW	Leaf area, leaf dry weight, leaf length, lead width	leaf morphology multitrait	Chr12	2550120	2570120	1	5.9e-09	1344	Potri.012G028700	1344	Potri.012G028700	multi
EWva_LA_SD	Early wood vessel area, leaf area, stomatal density	morphology and wood anatomy multitrait 1	Chr16	740967	760967	1	3.2e-08	0	Potri.016G013400	0	Potri.016G013400	multi
LA_LD_LL_LW	Leaf area, leaf dry weight, leaf length, lead width	leaf morphology multitrait	Chr19	10016827	10036827	1	1.9e-08	-10474	Potri.019G067300	-10474	Potri.019G067300	multi
LA_LD_LL_LW	Leaf area, leaf dry weight, leaf length, lead width	leaf morphology multitrait	scaffold_114	7999	27999	1	5.16e-08	NA	NA	NA	NA	multi

## Sheet: Table S5
Table S5. Anchor genes with the number of coexpressed and comethylated genes, and the number of associated metabolites and py-MBMS GWAS
Gene_model	Trait	GWAS_type	Breadth_tot	Depth_tot	Coex	metabEMMAX	metabRV	pymbmsEMMAX	Cometh	Chr	pos	pval	qval	lfdr	dist_to_gene	snpEFFannotation
Potri.019G067300	LA_LD_LL_LW	multitrait	4	395	1	0	1	1	392	Chr19	10026827	1.9e-08	0.0208056	0.0555567	-10474
Potri.010G031900	LA_LD_LL_LW	multitrait	4	81	12	0	1	1	67	Chr10	4852704	5.23e-08	0.0430218	0.121094	516
Potri.005G247900	leaf_circ	single trait	2	189	64	0	0	0	125	Chr05	25149517	9.01e-08	0.0937969	0.194431	0	INTRON(MODIFIER||||Potri.005G247900|||PAC:27029547|),INTRON(MODIFIER||||Potri.005G247900|||PAC:27029548|),NON_SYNONYMOUS_CODING(MODERATE|MISSENSE|gAa/gGa|E309G|Potri.005G247900|||PAC:27029549|PAC:27029549.ex.5),NON_SYNONYMOUS_CODING(MODERATE|MISSENSE|gAa/gGa|E565G|Potri.005G247900|||PAC:27029542|PAC:27029542.ex.5),NON_SYNONYMOUS_CODING(MODERATE|MISSENSE|gAa/gGa|E565G|Potri.005G247900|||PAC:270295…
Potri.019G037900	IW_vessel_size	single trait	3	183	147	0	1	0	35	Chr19	4285574	8.44e-09	0.0567244	0.0592794	1196
Potri.014G159800	leaf_wetwt	single trait	3	149	62	0	0	1	86	Chr14	12536510	3.32e-07	0.0771614	0.396214	526
Potri.015G117300	leaf_stomata	single trait	2	2014	100	0	0	0	1914	Chr15	13250553	6.49e-09	0.0219085	0.0186453	0	INTRON(MODIFIER||||Potri.015G117300|||PAC:27017683|),INTRON(MODIFIER||||Potri.015G117300|||PAC:27017684|),INTRON(MODIFIER||||Potri.015G117300|||PAC:27017685|),INTRON(MODIFIER||||Potri.015G117300|||PAC:27017686|),INTRON(MODIFIER||||Potri.015G117300|||PAC:27017687|),INTRON(MODIFIER||||Potri.015G117300|||PAC:27017688|),INTRON(MODIFIER||||Potri.015G117300|||PAC:27017690|),INTRON(MODIFIER||||Potri.015…
Potri.019G042600	leaf_wetwt	single trait	2	1116	1115	0	0	0	1	Chr19	4962693	7.81e-09	0.0180331	0.0153628	-6131
Potri.001G058100	IWva_IWvc	multitrait	2	981	9	0	0	0	972	Chr01	4412890	4.15e-08	0.0934438	0.0777097	-935
Potri.005G247700	leaf_circ	single trait	2	864	75	0	0	0	789	Chr05	25134215	1.37e-08	0.0472573	0.0414745	364
Potri.016G013400	EWva_LA_SD	multitrait	2	765	3	0	0	0	762	Chr16	750967	3.2e-08	0.0542067	0.069408	0	NON_SYNONYMOUS_CODING(MODERATE|MISSENSE|gCc/gTc|A64V|Potri.016G013400|||PAC:27011509|PAC:27011509.ex.6),NON_SYNONYMOUS_CODING(MODERATE|MISSENSE|gCc/gTc|A64V|Potri.016G013400|||PAC:27011510|PAC:27011510.ex.6)
Potri.004G183900	LWva_LWvc	multitrait	2	272	1	0	0	0	271	Chr04	20007624	5.91e-09	0.0274012	0.0254139	4637
Potri.004G002600	EWva_LA_SD	multitrait	2	172	157	0	0	0	15	Chr04	181477	9.57e-09	0.0542067	0.0574233	2228
Potri.005G247600	leaf_circ	single trait	2	165	114	0	0	0	51	Chr05	25128773	4.63e-08	0.0937969	0.194431	-1790
Potri.007G099700	LA_LD_LL_LW	multitrait	2	135	17	0	0	0	118	Chr07	12556888	8.07e-08	0.0590714	0.234611	-3894
Potri.014G117400	dbh	single trait	2	99	93	0	0	0	6	Chr14	9125214	1.88e-08	0.0456226	0.0341142	7757
Potri.005G231500	leaf_circ	single trait	2	83	71	0	0	0	12	Chr05	24013224	2.46e-07	0.0937969	0.194431	0	INTRON(MODIFIER||||Potri.005G231500|||PAC:27030000|),INTRON(MODIFIER||||Potri.005G231500|||PAC:27030001|),INTRON(MODIFIER||||Potri.005G231500|||PAC:27030002|),INTRON(MODIFIER||||Potri.005G231500|||PAC:27030003|),INTRON(MODIFIER||||Potri.005G231500|||PAC:27030004|)
Potri.005G247400	leaf_circ	single trait	2	81	79	0	0	0	2	Chr05	25116739	9.2e-08	0.0937969	0.194431	0	INTRON(MODIFIER||||Potri.005G247400|||PAC:27028871|)
Potri.019G042700	leaf_wetwt	single trait	2	61	23	0	0	0	38	Chr19	4965351	9.73e-09	0.0180331	0.0153628	7896
Potri.006G275800	IWva_IWvc	multitrait	2	27	0	1	0	0	26	Chr06	27578144	3.99e-08	0.0934438	0.0744746	-8700
Potri.007G061600	LA_LD_LL_LW	multitrait	1	1451	0	0	0	0	1451	Chr07	6879444	1.03e-09	0.00169871	0.0111228	-59418
Potri.014G117300	dbh	single trait	1	491	0	0	0	0	491	Chr14	9120853	1.95e-08	0.0456226	0.0360549	-5222
Potri.015G028600	leaf_stomata	single trait	1	429	0	0	0	0	429	Chr15	2305023	2.81e-07	0.094977	0.217379	-3010
Potri.004G056300	LA_LD_LL_LW	multitrait	1	240	0	0	0	0	240	Chr04	4474679	6.88e-12	1.51e-05	0.0111228	6563
Potri.018G141400	dbh	single trait	1	78	0	0	0	0	78	Chr18	16104357	5.67e-08	0.0506414	0.0579571	1882
Potri.005G247200	leaf_circ	single trait	1	51	51	0	0	0	0	Chr05	25103404	3.27e-07	0.099997	0.194431	0	SYNONYMOUS_CODING(LOW|SILENT|gaG/gaA|E203|Potri.005G247200|||PAC:27031447|PAC:27031447.ex.3)
Potri.010G032600	LA_LD_LL_LW	multitrait	1	37	0	0	0	0	37	Chr10	5167116	3.62e-13	2.39e-06	0.0111228	-9510
Potri.015G117500	leaf_stomata	single trait	1	17	0	0	0	0	17	Chr15	13273831	2.77e-09	0.0187095	0.0186453	0	SYNONYMOUS_CODING(LOW|SILENT|taT/taC|Y411|Potri.015G117500|||PAC:27018599|PAC:27018599.ex.2)
Potri.002G238700	leaf_wetwt	single trait	1	13	0	0	0	0	13	Chr02	23170927	5.74e-08	0.0180331	0.0256782	-4298
Potri.015G117400	leaf_stomata	single trait	1	8	0	0	0	0	8	Chr15	13254664	6.11e-08	0.0561468	0.0867426	108
Potri.015G015200	leaf_stomata	single trait	1	5	0	0	0	0	5	Chr15	1049423	1.95e-07	0.0840545	0.131362	-2654
Potri.015G113800	EWva_LA_SD	multitrait	1	4	0	0	0	0	4	Chr15	12950171	2.22e-08	0.0542067	0.0602668	921
Potri.015G113800	leaf_stomata	single trait	1	4	0	0	0	0	4	Chr15	12950171	1.62e-07	0.0840545	0.123592	921
Potri.012G028700	LA_LD_LL_LW	multitrait	1	3	0	0	0	0	3	Chr12	2560120	5.9e-09	0.00776941	0.0111228	1344
Potri.015G117600	leaf_stomata	single trait	1	1	0	0	0	0	1	Chr15	13276674	8.31e-08	0.0623643	0.11135	0	UTR_3_PRIME(MODIFIER||||Potri.015G117600|||PAC:27019374|)
NA	LA_LD_LL_LW	multitrait								scaffold_114	17999	5.16e-08	0.0430218	0.120194

## Sheet: Table S6
Table S6. Gene models detected by P. trichocarpa single and multitrait GWAS based on FDR≤0.1, top 10 coexpressed and comethylated genes, gene description and linked metabolites and pyMBMS GWAS from network analysis.
Anchor_genes	Gene_model	Traits	Expression_type	Metabolomics	mz	PFAM	PTHR	KOG	KEGG	KEGGID	Symbol	PoplarDef	Best.hit.arabi.name	Model_name	Type	Short_description	Curator_summary
Potri.001G058100	Potri.001G043100	IWva_IWvc	exp_pos	NA	NA	PF00226	PTHR11821	KOG0723			J8	Chaperone DnaJ-domain superfamily protein	AT1G80920.1	protein_coding	Chaperone DnaJ-domain superfamily protein	A nuclear encoded soluble protein found in the chloroplast stroma.	J8; FUNCTIONS IN: unfolded protein binding, heat shock protein binding; INVOLVED IN: protein folding, response to stress; LOCATED IN: nucleus; EXPRESSED IN: 24 plant structures; EXPRESSED DURING: 15 growth stages; CONTAINS InterPro DOMAIN/s: Molecular chaperone, heat shock protein, Hsp40, DnaJ (InterPro:IPR015609), Heat shock protein DnaJ, N-terminal (InterPro:IPR001623), Heat shock protein DnaJ …
	Potri.001G058100	IWva_IWvc	NA	NA	NA								AT1G27290.1	protein_coding			unknown protein; Has 44 Blast hits to 44 proteins in 12 species: Archae - 0; Bacteria - 0; Metazoa - 0; Fungi - 0; Plants - 44; Viruses - 0; Other Eukaryotes - 0 (source: NCBI BLink).
	Potri.001G327300	IWva_IWvc	exp_pos	NA	NA	PF03169					YSL6	YELLOW STRIPE like 6	AT3G27020.1	protein_coding	YELLOW STRIPE like 6	Arabidopsis thaliana metal-nicotianamine transporter YSL6	YELLOW STRIPE like 6 (YSL6); FUNCTIONS IN: oligopeptide transporter activity; INVOLVED IN: oligopeptide transport, transmembrane transport; LOCATED IN: plasma membrane; EXPRESSED IN: 25 plant structures; EXPRESSED DURING: 15 growth stages; CONTAINS InterPro DOMAIN/s: Oligopeptide transporter OPT superfamily (InterPro:IPR004813); BEST Arabidopsis thaliana protein match is: YELLOW STRIPE like 4 (TA…
	Potri.001G381500	IWva_IWvc	meth	NA	NA	PF03381	PTHR10926	KOG2952			ALIS5	ALA-interacting subunit 5	AT1G79450.1	protein_coding	ALA-interacting subunit 5		ALA-interacting subunit 5 (ALIS5); INVOLVED IN: biological_process unknown; LOCATED IN: chloroplast thylakoid lumen, plasma membrane, membrane; EXPRESSED IN: 12 plant structures; EXPRESSED DURING: L mature pollen stage, M germinated pollen stage, 4 anthesis, petal differentiation and expansion stage; CONTAINS InterPro DOMAIN/s: Protein of unknown function DUF284, transmembrane eukaryotic (InterPr…
	Potri.002G010700	IWva_IWvc	exp_pos	NA	NA	PF02458						HXXXD-type acyl-transferase family protein	AT3G26040.1	protein_coding	HXXXD-type acyl-transferase family protein		HXXXD-type acyl-transferase family protein; FUNCTIONS IN: transferase activity, transferring acyl groups other than amino-acyl groups, transferase activity; INVOLVED IN: biological_process unknown; LOCATED IN: cellular_component unknown; EXPRESSED IN: root; CONTAINS InterPro DOMAIN/s: Transferase (InterPro:IPR003480); BEST Arabidopsis thaliana protein match is: HXXXD-type acyl-transferase family …
	Potri.002G169400	IWva_IWvc	exp_pos	NA	NA	PF10604				K14496	PYL9,RCAR1	regulatory component of ABA receptor 1	AT1G01360.1	protein_coding	regulatory component of ABA receptor 1	Encodes RCAR1 (regulatory components of ABA receptor). Interacts with and regulates the type 2C protein phosphatases (PP2Cs) ABI1 and ABI2. Functions as abscisic acid sensor.	regulatory component of ABA receptor 1 (RCAR1); CONTAINS InterPro DOMAIN/s: Polyketide cyclase/dehydrase (InterPro:IPR019587); BEST Arabidopsis thaliana protein match is: PYR1-like 7 (TAIR:AT4G01026.1); Has 395 Blast hits to 395 proteins in 28 species: Archae - 0; Bacteria - 3; Metazoa - 0; Fungi - 0; Plants - 392; Viruses - 0; Other Eukaryotes - 0 (source: NCBI BLink).
	Potri.003G190700	IWva_IWvc	exp_neg	NA	NA	PF02536		KOG1267				Mitochondrial transcription termination factor family protein	AT5G07900.1	protein_coding	Mitochondrial transcription termination factor family protein		Mitochondrial transcription termination factor family protein; FUNCTIONS IN: molecular_function unknown; INVOLVED IN: biological_process unknown; LOCATED IN: membrane; EXPRESSED IN: 17 plant structures; EXPRESSED DURING: 11 growth stages; CONTAINS InterPro DOMAIN/s: Mitochodrial transcription termination factor-related (InterPro:IPR003690); BEST Arabidopsis thaliana protein match is: Mitochondria…
	Potri.005G102600	IWva_IWvc	meth	NA	NA	PF01094,PF00497,PF00060	PTHR18966	KOG1052			ATGLR3.6,GLR3.6	glutamate receptor 3.6	AT3G51480.1	protein_coding	glutamate receptor 3.6	member of Putative ligand-gated ion channel subunit family	glutamate receptor 3.6 (GLR3.6); FUNCTIONS IN: intracellular ligand-gated ion channel activity; INVOLVED IN: cellular calcium ion homeostasis, response to light stimulus; LOCATED IN: endomembrane system, integral to membrane, membrane; EXPRESSED IN: 15 plant structures; EXPRESSED DURING: 6 growth stages; CONTAINS InterPro DOMAIN/s: Extracellular solute-binding protein, family 3 (InterPro:IPR00163…
	Potri.005G140400	IWva_IWvc	meth	NA	NA	PF00069,PF07714	PTHR23258	KOG1187				Protein kinase superfamily protein	AT2G23200.1	protein_coding	Protein kinase superfamily protein		Protein kinase superfamily protein; FUNCTIONS IN: kinase activity; INVOLVED IN: protein amino acid phosphorylation; LOCATED IN: endomembrane system; EXPRESSED IN: 20 plant structures; EXPRESSED DURING: 12 growth stages; CONTAINS InterPro DOMAIN/s: Protein kinase, ATP binding site (InterPro:IPR017441), Protein kinase, catalytic domain (InterPro:IPR000719), Serine-threonine/tyrosine-protein kinase …
	Potri.005G193600	IWva_IWvc	meth	NA	NA	PF02496
	Potri.009G030100	IWva_IWvc	meth	NA	NA								AT5G02440.1	protein_coding			unknown protein; Has 71 Blast hits to 71 proteins in 12 species: Archae - 0; Bacteria - 0; Metazoa - 0; Fungi - 0; Plants - 71; Viruses - 0; Other Eukaryotes - 0 (source: NCBI BLink).
	Potri.009G033300	IWva_IWvc	exp_pos	NA	NA	PF03514					ATGRAS2,GRAS2,SCL14	SCARECROW-like 14	AT1G07530.1	protein_coding	SCARECROW-like 14	Encodes a member of the GRAS family of transcription factors. The protein interacts with the TGA2 transcription factor and affects the transcription of stress-responsive genes. The protein is found in the nucleus and is also exported to the cytoplasm.	SCARECROW-like 14 (SCL14); CONTAINS InterPro DOMAIN/s: Transcription factor GRAS (InterPro:IPR005202); BEST Arabidopsis thaliana protein match is: GRAS family transcription factor (TAIR:AT2G29060.1); Has 2535 Blast hits to 2449 proteins in 301 species: Archae - 0; Bacteria - 12; Metazoa - 27; Fungi - 4; Plants - 2483; Viruses - 0; Other Eukaryotes - 9 (source: NCBI BLink).
	Potri.009G129400	IWva_IWvc	exp_pos	NA	NA		PTHR11214:SF1					Beta-1,3-N-Acetylglucosaminyltransferase family protein	AT4G32090.1	protein_coding	Beta-1,3-N-Acetylglucosaminyltransferase family protein		Beta-1,3-N-Acetylglucosaminyltransferase family protein; FUNCTIONS IN: galactosyltransferase activity; INVOLVED IN: protein amino acid glycosylation; LOCATED IN: endomembrane system, membrane; CONTAINS InterPro DOMAIN/s: Glycosyl transferase, family 31 (InterPro:IPR002659); BEST Arabidopsis thaliana protein match is: Beta-1,3-N-Acetylglucosaminyltransferase family protein (TAIR:AT4G32105.1); Has …
	Potri.010G069500	IWva_IWvc	meth	NA	NA	PF00786	PTHR23177:SF2				RIC1	ROP-interactive CRIB motif-containing protein 1	AT2G33460.1	protein_coding	ROP-interactive CRIB motif-containing protein 1	encodes a member of a novel protein family that contains contain a CRIB (for Cdc42/Rac-interactive binding) motif required for their specific interaction with GTP-bound Rop1 (plant-specific Rho GTPase). Interacts with Rop1 and is involved in pollen tube growth and function. Protein most similar to RIC3(family subgroup III). RIC1 is localized to the apical region of the plasma membrane in pollen t…	ROP-interactive CRIB motif-containing protein 1 (RIC1); FUNCTIONS IN: protein binding; INVOLVED IN: cell morphogenesis, pollen tube growth, cellulose microfibril organization, cytoplasmic microtubule organization; LOCATED IN: cortical microtubule, transverse to long axis, apical plasma membrane; EXPRESSED IN: 11 plant structures; EXPRESSED DURING: L mature pollen stage, M germinated pollen stage,…
	Potri.011G024700	IWva_IWvc	meth	NA	NA	PF00231	PTHR11693	KOG1531			ATPC1	ATPase, F1 complex, gamma subunit protein	AT4G04640.1	protein_coding	ATPase, F1 complex, gamma subunit protein	One of two genes (with ATPC2) encoding the gamma subunit of Arabidopsis chloroplast ATP synthase.	ATPC1; FUNCTIONS IN: enzyme regulator activity; INVOLVED IN: photosynthetic electron transport in photosystem II, ATP synthesis coupled proton transport, ATP biosynthetic process; LOCATED IN: in 6 components; EXPRESSED IN: 24 plant structures; EXPRESSED DURING: 14 growth stages; CONTAINS InterPro DOMAIN/s: ATPase, F1 complex, gamma subunit (InterPro:IPR000131); BEST Arabidopsis thaliana protein m…
	Potri.012G139600	IWva_IWvc	meth	NA	NA	PF01694	PTHR22936	KOG2289			ATRBL3,RBL3	RHOMBOID-like protein 3	AT5G07250.1	protein_coding	RHOMBOID-like protein 3		RHOMBOID-like protein 3 (RBL3); FUNCTIONS IN: serine-type endopeptidase activity; LOCATED IN: integral to membrane; EXPRESSED IN: 24 plant structures; EXPRESSED DURING: 15 growth stages; CONTAINS InterPro DOMAIN/s: Peptidase S54, rhomboid (InterPro:IPR002610); BEST Arabidopsis thaliana protein match is: RHOMBOID-like 2 (TAIR:AT1G63120.1); Has 1807 Blast hits to 1807 proteins in 277 species: Archa…
	Potri.014G075800	IWva_IWvc	exp_pos	NA	NA						AtPP2-A13,PP2-A13	phloem protein 2-A13	AT3G61060.1	protein_coding	phloem protein 2-A13		phloem protein 2-A13 (PP2-A13); FUNCTIONS IN: carbohydrate binding; INVOLVED IN: N-terminal protein myristoylation, response to wounding; EXPRESSED IN: 24 plant structures; EXPRESSED DURING: 15 growth stages; CONTAINS InterPro DOMAIN/s: F-box domain, cyclin-like (InterPro:IPR001810), F-box domain, Skp2-like (InterPro:IPR022364); BEST Arabidopsis thaliana protein match is: phloem protein 2-A12 (TA…
	Potri.017G080400	IWva_IWvc	meth	NA	NA		PTHR10315:SF4					Protein with RING/U-box and TRAF-like domains	AT2G41980.1	protein_coding	Protein with RING/U-box and TRAF-like domains		Protein with RING/U-box and TRAF-like domains; FUNCTIONS IN: ubiquitin-protein ligase activity, zinc ion binding; INVOLVED IN: multicellular organismal development, ubiquitin-dependent protein catabolic process, protein ubiquitination; LOCATED IN: nucleus; EXPRESSED IN: 23 plant structures; EXPRESSED DURING: 15 growth stages; CONTAINS InterPro DOMAIN/s: TRAF-like (InterPro:IPR008974), Seven-in-ab…
	Potri.017G134800	IWva_IWvc	exp_pos	NA	NA						ZFP7	zinc finger protein 7	AT1G24625.1	protein_coding	zinc finger protein 7	Encodes a zinc finger protein containing only a single zinc finger.	zinc finger protein 7 (ZFP7); FUNCTIONS IN: sequence-specific DNA binding transcription factor activity, zinc ion binding, nucleic acid binding; INVOLVED IN: regulation of transcription; LOCATED IN: intracellular; EXPRESSED IN: 18 plant structures; EXPRESSED DURING: 11 growth stages; CONTAINS InterPro DOMAIN/s: Zinc finger, C2H2-type (InterPro:IPR007087); BEST Arabidopsis thaliana protein match i…
	Potri.019G001800	IWva_IWvc	meth	NA	NA	PF00560,PF00069,PF07714	PTHR23258	KOG1187				Leucine-rich repeat protein kinase family protein	AT5G63710.1	protein_coding	Leucine-rich repeat protein kinase family protein		Leucine-rich repeat protein kinase family protein; FUNCTIONS IN: protein serine/threonine kinase activity, protein kinase activity, ATP binding; INVOLVED IN: transmembrane receptor protein tyrosine kinase signaling pathway, protein amino acid phosphorylation; LOCATED IN: cellular_component unknown; EXPRESSED IN: 22 plant structures; EXPRESSED DURING: 13 growth stages; CONTAINS InterPro DOMAIN/s: …
Potri.002G238700	Potri.001G023700	leaf_wetwt	meth	NA	NA	PF03018	PTHR21495					Disease resistance-responsive (dirigent-like protein) family protein	AT1G65870.1	protein_coding	Disease resistance-responsive (dirigent-like protein) family protein		Disease resistance-responsive (dirigent-like protein) family protein; FUNCTIONS IN: molecular_function unknown; INVOLVED IN: lignan biosynthetic process, defense response; LOCATED IN: cell wall; EXPRESSED IN: 13 plant structures; EXPRESSED DURING: 9 growth stages; CONTAINS InterPro DOMAIN/s: Plant disease resistance response protein (InterPro:IPR004265); BEST Arabidopsis thaliana protein match is…
	Potri.001G306600	leaf_wetwt	meth	NA	NA	PF06915						Protein of unknown function (DUF1278)	AT4G39340.1	protein_coding	Protein of unknown function (DUF1278)		Protein of unknown function (DUF1278); FUNCTIONS IN: molecular_function unknown; INVOLVED IN: biological_process unknown; LOCATED IN: endomembrane system; CONTAINS InterPro DOMAIN/s: Protein of unknown function DUF1278 (InterPro:IPR010701); BEST Arabidopsis thaliana protein match is: Protein of unknown function (DUF1278) (TAIR:AT2G21750.1); Has 101 Blast hits to 101 proteins in 10 species: Archae…
	Potri.002G116000	leaf_wetwt	meth	NA	NA
	Potri.002G152000	leaf_wetwt	meth	NA	NA	PF02225,PF00082	PTHR10795				ARA12	Subtilase family protein	AT5G67360.1	protein_coding	Subtilase family protein	Encodes a subtilisin-like serine protease essential for mucilage release from seed coats.	ARA12; FUNCTIONS IN: serine-type endopeptidase activity; INVOLVED IN: proteolysis, seed coat development, mucilage metabolic process involved seed coat development, mucilage extrusion from seed coat; LOCATED IN: extracellular region, apoplast, cell wall, plant-type cell wall; EXPRESSED IN: 26 plant structures; EXPRESSED DURING: 17 growth stages; CONTAINS InterPro DOMAIN/s: Protease-associated PA …
	Potri.002G197000	leaf_wetwt	meth	NA	NA	PF02362					ARF16	auxin response factor 16	AT4G30080.1	protein_coding	auxin response factor 16	Involved in root cap cell differentiation. Gene expression is regulated by mir160.Located in the nucleus.	auxin response factor 16 (ARF16); CONTAINS InterPro DOMAIN/s: Aux/IAA-ARF-dimerisation (InterPro:IPR011525), Transcriptional factor B3 (InterPro:IPR003340), AUX/IAA protein (InterPro:IPR003311), Auxin response factor (InterPro:IPR010525); BEST Arabidopsis thaliana protein match is: auxin response factor 10 (TAIR:AT2G28350.1); Has 30201 Blast hits to 17322 proteins in 780 species: Archae - 12; Bac…
	Potri.002G238700	leaf_wetwt	NA	NA	NA							C2H2-like zinc finger protein	AT5G48890.1	protein_coding	C2H2-like zinc finger protein		C2H2-like zinc finger protein; FUNCTIONS IN: sequence-specific DNA binding transcription factor activity; INVOLVED IN: regulation of transcription; LOCATED IN: intracellular; CONTAINS InterPro DOMAIN/s: Zinc finger, C2H2-like (InterPro:IPR015880), Zinc finger, C2H2-type (InterPro:IPR007087); BEST Arabidopsis thaliana protein match is: C2H2 and C2HC zinc fingers superfamily protein (TAIR:AT5G14010…
	Potri.004G114200	leaf_wetwt	meth	NA	NA		PTHR11461
	Potri.006G225800	leaf_wetwt	meth	NA	NA
	Potri.009G036300	leaf_wetwt	meth	NA	NA	PF00139,PF00069,PF07714	PTHR23258	KOG1187				Concanavalin A-like lectin protein kinase family protein	AT3G53810.1	protein_coding	Concanavalin A-like lectin protein kinase family protein		Concanavalin A-like lectin protein kinase family protein; FUNCTIONS IN: kinase activity; INVOLVED IN: protein amino acid phosphorylation; LOCATED IN: endomembrane system; EXPRESSED IN: 22 plant structures; EXPRESSED DURING: 11 growth stages; CONTAINS InterPro DOMAIN/s: Legume lectin, beta chain (InterPro:IPR001220), Protein kinase, ATP binding site (InterPro:IPR017441), Serine/threonine-protein k…
	Potri.010G080400	leaf_wetwt	meth	NA	NA	PF08392,PF00195,PF08545,PF08541,PF02797					KCS11	3-ketoacyl-CoA synthase 11	AT2G26640.1	protein_coding	3-ketoacyl-CoA synthase 11	Encodes KCS11, a member of the 3-ketoacyl-CoA synthase family involved in the biosynthesis of VLCFA (very long chain fatty acids).	3-ketoacyl-CoA synthase 11 (KCS11); FUNCTIONS IN: transferase activity, transferring acyl groups other than amino-acyl groups, catalytic activity; INVOLVED IN: response to cold, response to light stimulus, response to osmotic stress; LOCATED IN: membrane; EXPRESSED IN: 25 plant structures; EXPRESSED DURING: 13 growth stages; CONTAINS InterPro DOMAIN/s: Thiolase-like (InterPro:IPR016039), Very-lon…
	Potri.010G114900	leaf_wetwt	meth	NA	NA	PF09816	PTHR15970	KOG4795				RNA polymerase II transcription elongation factor	AT1G71080.1	protein_coding	RNA polymerase II transcription elongation factor		RNA polymerase II transcription elongation factor; FUNCTIONS IN: molecular_function unknown; INVOLVED IN: biological_process unknown; LOCATED IN: cellular_component unknown; EXPRESSED IN: 23 plant structures; EXPRESSED DURING: 13 growth stages; CONTAINS InterPro DOMAIN/s: Eaf, ELL-associated factor (InterPro:IPR019194); BEST Arabidopsis thaliana protein match is: RNA polymerase II transcription e…
Potri.004G002600	Potri.001G145400	EWva_LA_SD	exp_pos	NA	NA								AT3G57990.1	protein_coding			unknown protein; Has 1497 Blast hits to 1323 proteins in 52 species: Archae - 0; Bacteria - 4; Metazoa - 23; Fungi - 34; Plants - 61; Viruses - 0; Other Eukaryotes - 1375 (source: NCBI BLink).
	Potri.002G205300	EWva_LA_SD	meth	NA	NA	PF00582						Adenine nucleotide alpha hydrolases-like superfamily protein	AT2G47710.1	protein_coding	Adenine nucleotide alpha hydrolases-like superfamily protein		Adenine nucleotide alpha hydrolases-like superfamily protein; FUNCTIONS IN: molecular_function unknown; INVOLVED IN: response to stress; LOCATED IN: vacuole; EXPRESSED IN: 23 plant structures; EXPRESSED DURING: 13 growth stages; CONTAINS InterPro DOMAIN/s: UspA (InterPro:IPR006016), Rossmann-like alpha/beta/alpha sandwich fold (InterPro:IPR014729), Universal stress protein A (InterPro:IPR006015);…
	Potri.002G247900	EWva_LA_SD	meth	NA	NA	PF00332,PF07983						O-Glycosyl hydrolases family 17 protein	AT3G07320.1	protein_coding	O-Glycosyl hydrolases family 17 protein		O-Glycosyl hydrolases family 17 protein; FUNCTIONS IN: cation binding, hydrolase activity, hydrolyzing O-glycosyl compounds, catalytic activity; INVOLVED IN: carbohydrate metabolic process; LOCATED IN: plant-type cell wall; EXPRESSED IN: 24 plant structures; EXPRESSED DURING: 15 growth stages; CONTAINS InterPro DOMAIN/s: X8 (InterPro:IPR012946), Glycoside hydrolase, catalytic core (InterPro:IPR01…
	Potri.003G074900	EWva_LA_SD	exp_pos	NA	NA	PF00076	PTHR10432	KOG4208				RNA-binding (RRM/RBD/RNP motifs) family protein	AT4G20030.1	protein_coding	RNA-binding (RRM/RBD/RNP motifs) family protein		RNA-binding (RRM/RBD/RNP motifs) family protein; FUNCTIONS IN: RNA binding, nucleotide binding, nucleic acid binding; INVOLVED IN: biological_process unknown; LOCATED IN: nucleus; EXPRESSED IN: 21 plant structures; EXPRESSED DURING: 13 growth stages; CONTAINS InterPro DOMAIN/s: RNA recognition motif, RNP-1 (InterPro:IPR000504), Nucleotide-binding, alpha-beta plait (InterPro:IPR012677); BEST Arabi…
	Potri.003G118900	EWva_LA_SD	meth	NA	NA								AT1G12530.1	protein_coding			unknown protein; BEST Arabidopsis thaliana protein match is: unknown protein (TAIR:AT1G56420.1); Has 54 Blast hits to 53 proteins in 13 species: Archae - 0; Bacteria - 0; Metazoa - 0; Fungi - 0; Plants - 54; Viruses - 0; Other Eukaryotes - 0 (source: NCBI BLink).
	Potri.004G002600	EWva_LA_SD	NA	NA	NA	PF01786					IM,IM1	Alternative oxidase family protein	AT4G22260.1	protein_coding	Alternative oxidase family protein	Similar to mitochondrial alternative oxidase. im mutants have a variegated phenotype and fail to differentiate chloroplasts in the majority of their cells under high light intensity continuous illumination. The white tissues of immutans accumulate phytoene, a non-colored C40 carotenoid intermediate. This suggests that immutans controls, either directly or indirectly, the activity of phytoene desa…	IMMUTANS (IM); CONTAINS InterPro DOMAIN/s: Alternative oxidase (InterPro:IPR002680); BEST Arabidopsis thaliana protein match is: alternative oxidase 2 (TAIR:AT5G64210.1); Has 30201 Blast hits to 17322 proteins in 780 species: Archae - 12; Bacteria - 1396; Metazoa - 17338; Fungi - 3422; Plants - 5037; Viruses - 0; Other Eukaryotes - 2996 (source: NCBI BLink).
	Potri.004G020500	EWva_LA_SD	exp_pos	NA	NA	PF01946,PF01266,PF00890,PF07992	PTHR23023	KOG2960			THI1,THI4,TZ	thiazole biosynthetic enzyme, chloroplast (ARA6) (THI1) (THI4)	AT5G54770.1	protein_coding	thiazole biosynthetic enzyme, chloroplast (ARA6) (THI1) (THI4)	Encodes a thiamine biosynthetic gene that has a dual function in thiamine biosynthesis and mitochondrial DNA damage tolerance. It appears to be involved in producing the thiazole portion of thiamine (vitamin B1). A crystal structure of the protein reveals that it forms a 2-ring homo-octamer.	THI1; FUNCTIONS IN: protein homodimerization activity, zinc ion binding; INVOLVED IN: oxazole or thiazole biosynthetic process, response to cold, thiamin biosynthetic process, response to DNA damage stimulus; LOCATED IN: in 6 components; EXPRESSED IN: 22 plant structures; EXPRESSED DURING: 15 growth stages; CONTAINS InterPro DOMAIN/s: Thiamine biosynthesis Thi4 protein (InterPro:IPR002922); Has 1…
	Potri.004G209900	EWva_LA_SD	exp_pos	NA	NA	PF00654,PF00571	PTHR11689	KOG0475			ATCLC-E,CLC-E,CLCE	chloride channel E	AT4G35440.2	protein_coding	chloride channel E	Enclodes a choride channel protein that is localized to the thlakoid membrane.	chloride channel E (CLC-E); FUNCTIONS IN: ion channel activity, voltage-gated chloride channel activity; INVOLVED IN: chloride transport, transmembrane transport; LOCATED IN: chloroplast thylakoid membrane, membrane; EXPRESSED IN: 20 plant structures; EXPRESSED DURING: 13 growth stages; CONTAINS InterPro DOMAIN/s: Chloride channel, core (InterPro:IPR014743), Chloride channel, voltage gated (Inter…
	Potri.006G195900	EWva_LA_SD	meth	NA	NA	PF11955						Ubiquitin carboxyl-terminal hydrolase family protein	AT3G58520.1	protein_coding	Ubiquitin carboxyl-terminal hydrolase family protein		Ubiquitin carboxyl-terminal hydrolase family protein; CONTAINS InterPro DOMAIN/s: RNA recognition domain, plant (InterPro:IPR021099); BEST Arabidopsis thaliana protein match is: Ubiquitin carboxyl-terminal hydrolase family protein (TAIR:AT5G48040.1); Has 410 Blast hits to 404 proteins in 16 species: Archae - 0; Bacteria - 0; Metazoa - 0; Fungi - 0; Plants - 410; Viruses - 0; Other Eukaryotes - 0 …
	Potri.008G020000	EWva_LA_SD	meth	NA	NA	PF03297	PTHR12850	KOG1767		K02975		Ribosomal protein S25 family protein	AT4G39200.1	protein_coding	Ribosomal protein S25 family protein		Ribosomal protein S25 family protein; FUNCTIONS IN: structural constituent of ribosome; INVOLVED IN: translation; LOCATED IN: cytosolic small ribosomal subunit, cytosolic ribosome, ribosome; EXPRESSED IN: 23 plant structures; EXPRESSED DURING: 13 growth stages; CONTAINS InterPro DOMAIN/s: Ribosomal protein S25 (InterPro:IPR004977); BEST Arabidopsis thaliana protein match is: Ribosomal protein S25…
	Potri.009G053300	EWva_LA_SD	meth	NA	NA	PF02341						Chaperonin-like RbcX protein	AT5G19855.1	protein_coding	Chaperonin-like RbcX protein		Chaperonin-like RbcX protein; FUNCTIONS IN: molecular_function unknown; INVOLVED IN: biological_process unknown; LOCATED IN: chloroplast; EXPRESSED IN: 22 plant structures; EXPRESSED DURING: 13 growth stages; CONTAINS InterPro DOMAIN/s: Chaperonin-like RbcX (InterPro:IPR003435); Has 30201 Blast hits to 17322 proteins in 780 species: Archae - 12; Bacteria - 1396; Metazoa - 17338; Fungi - 3422; Pla…
	Potri.009G057300	EWva_LA_SD	exp_pos	NA	NA	PF03350						Uncharacterised protein family (UPF0114)	AT5G13720.1	protein_coding	Uncharacterised protein family (UPF0114)		Uncharacterised protein family (UPF0114); LOCATED IN: chloroplast, chloroplast inner membrane, chloroplast envelope; EXPRESSED IN: 21 plant structures; EXPRESSED DURING: 13 growth stages; CONTAINS InterPro DOMAIN/s: Uncharacterised protein family UPF0114, plant (InterPro:IPR016804), Uncharacterised protein family UPF0114 (InterPro:IPR005134); BEST Arabidopsis thaliana protein match is: Uncharacte…
	Potri.009G117600	EWva_LA_SD	meth	NA	NA
	Potri.011G157500	EWva_LA_SD	meth	NA	NA	PF05891,PF08241	PTHR12753					methyltransferases	AT5G44450.1	protein_coding	methyltransferases		methyltransferases; FUNCTIONS IN: methyltransferase activity; INVOLVED IN: biological_process unknown; LOCATED IN: chloroplast; EXPRESSED IN: 23 plant structures; EXPRESSED DURING: 13 growth stages; CONTAINS InterPro DOMAIN/s: Protein of unknown function DUF858, methyltransferase-like (InterPro:IPR008576); Has 501 Blast hits to 497 proteins in 206 species: Archae - 0; Bacteria - 15; Metazoa - 174…
	Potri.014G031700	EWva_LA_SD	meth	NA	NA	PF02362						AP2/B3-like transcriptional factor family protein	AT5G42700.1	protein_coding	AP2/B3-like transcriptional factor family protein		AP2/B3-like transcriptional factor family protein; FUNCTIONS IN: DNA binding; INVOLVED IN: regulation of transcription, DNA-dependent; LOCATED IN: cellular_component unknown; EXPRESSED IN: 8 plant structures; EXPRESSED DURING: 4 anthesis, F mature embryo stage, petal differentiation and expansion stage, E expanded cotyledon stage, D bilateral stage; CONTAINS InterPro DOMAIN/s: Transcriptional fac…
	Potri.015G099000	EWva_LA_SD	meth	NA	NA	PF00899	PTHR10953	KOG2014	6.3.2.19	K10684	AT-SAE1-1,ATSAE1A,SAE1A	SUMO-activating enzyme 1A	AT4G24940.1	protein_coding	SUMO-activating enzyme 1A	Encodes one of the two subunits of the SUMO activation enzyme required during sumolation. Sumolation is a post-translational protein modification process similar to ubiquitination during which a polypeptide (SUMO) is covalently attached to a target protein.	SUMO-activating enzyme 1A (SAE1A); CONTAINS InterPro DOMAIN/s: UBA/THIF-type NAD/FAD binding fold (InterPro:IPR000594), Molybdenum cofactor biosynthesis, MoeB (InterPro:IPR009036), NAD(P)-binding domain (InterPro:IPR016040); BEST Arabidopsis thaliana protein match is: SUMO-activating enzyme 1B (TAIR:AT5G50580.2); Has 30201 Blast hits to 17322 proteins in 780 species: Archae - 12; Bacteria - 1396;…
	Potri.016G098500	EWva_LA_SD	exp_pos	NA	NA	PF04832	PTHR11220					SOUL heme-binding family protein	AT3G10130.1	protein_coding	SOUL heme-binding family protein		SOUL heme-binding family protein; FUNCTIONS IN: binding; INVOLVED IN: biological_process unknown; LOCATED IN: chloroplast thylakoid membrane, chloroplast, plastoglobule; CONTAINS InterPro DOMAIN/s: SOUL haem-binding protein (InterPro:IPR006917); BEST Arabidopsis thaliana protein match is: SOUL heme-binding family protein (TAIR:AT5G20140.1); Has 1532 Blast hits to 1528 proteins in 169 species: Arc…
	Potri.017G007300	EWva_LA_SD	exp_pos	NA	NA						ATOEP37,OEP37	chloroplast outer envelope protein 37	AT2G43950.1	protein_coding	chloroplast outer envelope protein 37	Constitutes a peptide sensitive ion channel in chloroplast outer membranes. Accumulates in germinating seeds and developing embryos.	chloroplast outer envelope protein 37 (OEP37); FUNCTIONS IN: ion channel activity; INVOLVED IN: cation transport; LOCATED IN: in 6 components; EXPRESSED IN: 24 plant structures; EXPRESSED DURING: 15 growth stages; Has 35 Blast hits to 35 proteins in 11 species: Archae - 0; Bacteria - 0; Metazoa - 0; Fungi - 0; Plants - 35; Viruses - 0; Other Eukaryotes - 0 (source: NCBI BLink).
	Potri.017G079000	EWva_LA_SD	exp_pos	NA	NA								AT5G07730.1	protein_coding			unknown protein; BEST Arabidopsis thaliana protein match is: unknown protein (TAIR:AT5G61360.1); Has 30201 Blast hits to 17322 proteins in 780 species: Archae - 12; Bacteria - 1396; Metazoa - 17338; Fungi - 3422; Plants - 5037; Viruses - 0; Other Eukaryotes - 2996 (source: NCBI BLink).
	Potri.018G063900	EWva_LA_SD	exp_pos	NA	NA	PF00657	PTHR22835:SF27				GLIP4	GDSL-motif lipase 4	AT3G14225.1	protein_coding	GDSL-motif lipase 4	Contains lipase signature motif and GDSL domain.	GDSL-motif lipase 4 (GLIP4); FUNCTIONS IN: lipase activity, carboxylesterase activity; INVOLVED IN: lipid metabolic process; LOCATED IN: endomembrane system; EXPRESSED IN: 13 plant structures; EXPRESSED DURING: 7 growth stages; CONTAINS InterPro DOMAIN/s: Lipase, GDSL, active site (InterPro:IPR008265), Lipase, GDSL (InterPro:IPR001087), Esterase, SGNH hydrolase-type (InterPro:IPR013830); BEST Ara…
	Potri.018G090000	EWva_LA_SD	exp_neg	NA	NA								AT5G57340.2	protein_coding			unknown protein; Has 35333 Blast hits to 34131 proteins in 2444 species: Archae - 798; Bacteria - 22429; Metazoa - 974; Fungi - 991; Plants - 531; Viruses - 0; Other Eukaryotes - 9610 (source: NCBI BLink).
Potri.004G056300	Potri.001G188100	LA_LD_LL_LW	meth	NA	NA		PTHR19271					photosynthetic electron transfer B	ATCG00720.1	protein_coding	photosynthetic electron transfer B	Encodes the cytochrome b(6) subunit of the cytochrome b6f complex.	photosynthetic electron transfer B (PETB); FUNCTIONS IN: heme binding; INVOLVED IN: photosynthesis, light reaction; LOCATED IN: thylakoid, chloroplast thylakoid membrane, cytochrome b6f complex, chloroplast, membrane; EXPRESSED IN: 25 plant structures; EXPRESSED DURING: 13 growth stages; CONTAINS InterPro DOMAIN/s: Cytochrome b/b6 (InterPro:IPR016175), Di-haem cytochrome, transmembrane (InterPro:…
	Potri.001G245600	LA_LD_LL_LW	meth	NA	NA		PTHR10483				CRR2	Tetratricopeptide repeat (TPR)-like superfamily protein	AT3G46790.1	protein_coding	Tetratricopeptide repeat (TPR)-like superfamily protein	Encodes a member of a PCMP (plant combinatorial and modular protein) family (PCMP-H subfamily) with 9 pentatricopeptide (PPR) repeats. The protein is involved the intergenic processing of chloroplast RNA between rps7 and ndhB, which is essential for ndhB translation.	CHLORORESPIRATORY REDUCTION 2 (CRR2); CONTAINS InterPro DOMAIN/s: Pentatricopeptide repeat (InterPro:IPR002885); BEST Arabidopsis thaliana protein match is: Tetratricopeptide repeat (TPR)-like superfamily protein (TAIR:AT3G57430.1); Has 36401 Blast hits to 13536 proteins in 261 species: Archae - 0; Bacteria - 8; Metazoa - 92; Fungi - 72; Plants - 35786; Viruses - 0; Other Eukaryotes - 443 (source…
	Potri.002G226000	LA_LD_LL_LW	meth	NA	NA	PF01426,PF00628	PTHR12505				EBS	PHD finger family protein / bromo-adjacent homology (BAH) domain-containing protein	AT4G22140.2	protein_coding	PHD finger family protein / bromo-adjacent homology (BAH) domain-containing protein		EARLY BOLTING IN SHORT DAYS (EBS); FUNCTIONS IN: DNA binding, zinc ion binding; INVOLVED IN: positive regulation of flower development, regulation of transcription, DNA-dependent, seed germination; LOCATED IN: cellular_component unknown; EXPRESSED IN: 23 plant structures; EXPRESSED DURING: 13 growth stages; CONTAINS InterPro DOMAIN/s: Zinc finger, PHD-type, conserved site (InterPro:IPR019786), Zi…
	Potri.003G043800	LA_LD_LL_LW	meth	NA	NA	PF05970	PTHR10492					PIF1 helicase	AT5G28780.1	protein_coding	PIF1 helicase		PIF1 helicase; CONTAINS InterPro DOMAIN/s: DNA helicase PIF1, ATP-dependent (InterPro:IPR010285); BEST Arabidopsis thaliana protein match is: PIF1 helicase (TAIR:AT3G51690.1); Has 1364 Blast hits to 1355 proteins in 303 species: Archae - 2; Bacteria - 367; Metazoa - 234; Fungi - 111; Plants - 389; Viruses - 9; Other Eukaryotes - 252 (source: NCBI BLink).
	Potri.003G047900	LA_LD_LL_LW	meth	NA	NA	PF10536						Aminotransferase-like, plant mobile domain family protein	AT2G04865.1	protein_coding	Aminotransferase-like, plant mobile domain family protein		Aminotransferase-like, plant mobile domain family protein; CONTAINS InterPro DOMAIN/s: Aminotransferase-like, plant mobile domain (InterPro:IPR019557); BEST Arabidopsis thaliana protein match is: Aminotransferase-like, plant mobile domain family protein (TAIR:AT2G25010.1); Has 30201 Blast hits to 17322 proteins in 780 species: Archae - 12; Bacteria - 1396; Metazoa - 17338; Fungi - 3422; Plants - …
	Potri.004G056300	LA_LD_LL_LW	NA	NA	NA	PF08246,PF00112	PTHR12411	KOG1543			SAG12	senescence-associated gene 12	AT5G45890.1	protein_coding	senescence-associated gene 12	Senescence-associated gene 12 (SAG12) encoding a cysteine protease influenced by cytokinin, auxin, and sugars.Localized to special vacuole found during senescence called senescence associated vacuoles which are different from central vacuole in the tonoplast composition and pH.	senescence-associated gene 12 (SAG12); CONTAINS InterPro DOMAIN/s: Peptidase C1A, papain (InterPro:IPR013128), Proteinase inhibitor I29, cathepsin propeptide (InterPro:IPR013201), Peptidase C1A, papain C-terminal (InterPro:IPR000668), Peptidase, cysteine peptidase active site (InterPro:IPR000169); BEST Arabidopsis thaliana protein match is: Cysteine proteinases superfamily protein (TAIR:AT3G49340…
	Potri.004G103900	LA_LD_LL_LW	meth	NA	NA						CERK1,LYSM RLK1	chitin elicitor receptor kinase 1	AT3G21630.1	protein_coding	chitin elicitor receptor kinase 1	LysM receptor-like kinase. Essential in the perception and transduction of the chitin oligosaccharide elicitor. Involved in chitin-mediated plant innate immunity. Located in the plasma membrane.	chitin elicitor receptor kinase 1 (CERK1); FUNCTIONS IN: transmembrane receptor protein kinase activity, receptor signaling protein activity, kinase activity; INVOLVED IN: defense response to fungus, incompatible interaction, response to chitin, detection of molecule of fungal origin; LOCATED IN: plasma membrane; EXPRESSED IN: 23 plant structures; EXPRESSED DURING: 13 growth stages; CONTAINS Inte…
	Potri.004G104100	LA_LD_LL_LW	meth	NA	NA	PF00276				K02892		ribosomal protein L23.1	ATCG00840.1	protein_coding	ribosomal protein L23.1	One of two chloroplast genes that encode chloroplast ribosomal protein L23, a constituent of the large subunit of the ribosomal complex	ribosomal protein L23.1 (RPL23.1); FUNCTIONS IN: structural constituent of ribosome; INVOLVED IN: translation; LOCATED IN: plastid large ribosomal subunit, chloroplast; CONTAINS InterPro DOMAIN/s: Ribosomal protein L23/L25, conserved site (InterPro:IPR001014), Ribosomal protein L23/L15e, core (InterPro:IPR012678), Nucleotide-binding, alpha-beta plait (InterPro:IPR012677), Ribosomal protein L25/L2…
	Potri.004G145000	LA_LD_LL_LW	meth	NA	NA	PF10536						hydrolases;protein serine/threonine phosphatases	AT1G48120.1	protein_coding	hydrolases;protein serine/threonine phosphatases		hydrolases;protein serine/threonine phosphatases; FUNCTIONS IN: hydrolase activity, protein serine/threonine phosphatase activity; INVOLVED IN: biological_process unknown; LOCATED IN: cellular_component unknown; EXPRESSED IN: 21 plant structures; EXPRESSED DURING: 12 growth stages; CONTAINS InterPro DOMAIN/s: Metallophosphoesterase (InterPro:IPR004843), Aminotransferase-like, plant mobile domain …
	Potri.005G203700	LA_LD_LL_LW	meth	NA	NA							hydrolases;protein serine/threonine phosphatases	AT1G48120.1	protein_coding	hydrolases;protein serine/threonine phosphatases		hydrolases;protein serine/threonine phosphatases; FUNCTIONS IN: hydrolase activity, protein serine/threonine phosphatase activity; INVOLVED IN: biological_process unknown; LOCATED IN: cellular_component unknown; EXPRESSED IN: 21 plant structures; EXPRESSED DURING: 12 growth stages; CONTAINS InterPro DOMAIN/s: Metallophosphoesterase (InterPro:IPR004843), Aminotransferase-like, plant mobile domain …
	Potri.008G062000	LA_LD_LL_LW	meth	NA	NA	PF03759					ATROPGEF5,ROPGEF5	ROP guanine nucleotide exchange factor 5	AT5G05940.1	protein_coding	ROP guanine nucleotide exchange factor 5	Encodes a member of KPP-like gene family, homolog of KPP (kinase partner protein) gene in tomato. Also a member of the RopGEF (guanine nucleotide exchange factor) family, containing the novel PRONE domain (plant-specific Rop nucleotide exchanger), which is exclusively active towards members of the Rop subfamily.	ROP guanine nucleotide exchange factor 5 (ROPGEF5); CONTAINS InterPro DOMAIN/s: Rop nucleotide exchanger, PRONE (InterPro:IPR005512); BEST Arabidopsis thaliana protein match is: RHO guanyl-nucleotide exchange factor 7 (TAIR:AT5G02010.1); Has 303 Blast hits to 301 proteins in 15 species: Archae - 0; Bacteria - 0; Metazoa - 0; Fungi - 0; Plants - 303; Viruses - 0; Other Eukaryotes - 0 (source: NCBI…
Potri.004G183900	Potri.001G029600	LWva_LWvc	meth	NA	NA	PF07714,PF00069,PF00023	PTHR22967	KOG0198			KEG	protein kinases;ubiquitin-protein ligases	AT5G13530.1	protein_coding	protein kinases;ubiquitin-protein ligases	Encodes KEEP ON GOING (KEG), a RING E3 ligase involved in abscisic acid signaling. KEG is essential for Arabidopsis growth and development. ABA promotes KEG degradation via the ubiquitin dependent 26S proteasome pathway.	KEEP ON GOING (KEG); FUNCTIONS IN: ubiquitin-protein ligase activity, protein kinase activity; INVOLVED IN: abscisic acid mediated signaling pathway, response to abscisic acid stimulus, defense response, protein ubiquitination, developmental growth; EXPRESSED IN: 23 plant structures; EXPRESSED DURING: 13 growth stages; CONTAINS InterPro DOMAIN/s: Zinc finger, RING-type, conserved site (InterPro:I…
	Potri.001G034300	LWva_LWvc	meth	NA	NA		PTHR10145	KOG1856			GTB1	global transcription factor group B1	AT1G65440.2	protein_coding	global transcription factor group B1	Related to yeast Spt6 protein, which functions as part of a protein complex in transcription initiation and also plays a role in chromatin structure / assembly.	global transcription factor group B1 (GTB1); FUNCTIONS IN: transcription elongation regulator activity, hydrolase activity, acting on ester bonds, RNA binding; INVOLVED IN: chromatin assembly or disassembly, transcription initiation; LOCATED IN: cellular_component unknown; EXPRESSED IN: 25 plant structures; EXPRESSED DURING: 13 growth stages; CONTAINS InterPro DOMAIN/s: Resolvase, RNase H-like fo…
	Potri.001G148100	LWva_LWvc	meth	NA	NA	PF09416,PF04851	PTHR10887	KOG1802	3.6.4.-	K14326	ATUPF1,LBA1,UPF1	RNA helicase, putative	AT5G47010.1	protein_coding	RNA helicase, putative	Required for nonsense-mediated mRNA decay. Involved in RNA interference. lba1 mutants has reduced sugar-induced expression of Atb- amylase, is hypersensitive to glucose and abscisic acid and resistant to mannose, and shows early flowering, short day-sensitive growth, and seed germination phenotypes.	LOW-LEVEL BETA-AMYLASE 1 (LBA1); FUNCTIONS IN: in 6 functions; INVOLVED IN: sugar mediated signaling pathway, RNA interference, nuclear-transcribed mRNA catabolic process, nonsense-mediated decay, response to sucrose stimulus; LOCATED IN: plasma membrane; EXPRESSED IN: 23 plant structures; EXPRESSED DURING: 13 growth stages; CONTAINS InterPro DOMAIN/s: Restriction endonuclease, type I, R subunit/…
	Potri.001G163200	LWva_LWvc	meth	NA	NA	PF01363,PF00118,PF01504	PTHR23086	KOG0230	2.7.1.150	K00921	FAB1B	phosphatidylinositol-4-phosphate 5-kinase family protein	AT3G14270.1	protein_coding	phosphatidylinositol-4-phosphate 5-kinase family protein	Encodes a protein that is predicted to act as a 1-phosphatidylinositol-3-phosphate (PtdIns3P) 5-kinase based on its homology to Fab1 from yeast. It contains an FYVE domain required for binding to PtdIns3P-containing membranes in yeast, as well as a Cpn60_TCP1 homology domain plus a kinase domain. fab1a/fab1b pollen grains not viable and have defective vacuolar organization.	FORMS APLOID AND BINUCLEATE CELLS 1B (FAB1B); CONTAINS InterPro DOMAIN/s: Chaperonin Cpn60/TCP-1 (InterPro:IPR002423), Zinc finger, FYVE-type (InterPro:IPR000306), Zinc finger, FYVE-related (InterPro:IPR017455), Zinc finger, FYVE/PHD-type (InterPro:IPR011011), Phosphatidylinositol-4-phosphate 5-kinase, core (InterPro:IPR002498); BEST Arabidopsis thaliana protein match is: 1-phosphatidylinositol-4…
	Potri.001G164100	LWva_LWvc	meth	NA	NA	PF03914	PTHR12048	KOG2038			EDA25,SWA2	CCAAT-binding factor	AT1G72440.1	protein_coding	CCAAT-binding factor	Encodes SLOW WALKER2 (SWA2), a NOC1/Mak21 homologue. Essential for coordinated cell cycle progression during female gametophyte development.	embryo sac development arrest 25 (EDA25); INVOLVED IN: polar nucleus fusion, embryo sac development; LOCATED IN: nucleolus; EXPRESSED IN: 25 plant structures; EXPRESSED DURING: 13 growth stages; CONTAINS InterPro DOMAIN/s: CCAAT-binding factor (InterPro:IPR005612); Has 30201 Blast hits to 17322 proteins in 780 species: Archae - 12; Bacteria - 1396; Metazoa - 17338; Fungi - 3422; Plants - 5037; Vi…
	Potri.001G187200	LWva_LWvc	meth	NA	NA	PF06747		KOG3477			ATCOX19-2,COX19-2	cytochrome c oxidase 19-2	AT1G69750.1	protein_coding	cytochrome c oxidase 19-2		cytochrome c oxidase 19-2 (COX19-2); CONTAINS InterPro DOMAIN/s: CHCH (InterPro:IPR010625); BEST Arabidopsis thaliana protein match is: cytochrome c oxidase 19-1 (TAIR:AT1G66590.1); Has 290 Blast hits to 290 proteins in 159 species: Archae - 0; Bacteria - 0; Metazoa - 77; Fungi - 106; Plants - 52; Viruses - 0; Other Eukaryotes - 55 (source: NCBI BLink).
	Potri.001G193900	LWva_LWvc	meth	NA	NA							Tudor/PWWP/MBT superfamily protein	AT1G51745.1	protein_coding	Tudor/PWWP/MBT superfamily protein		Tudor/PWWP/MBT superfamily protein; FUNCTIONS IN: molecular_function unknown; INVOLVED IN: biological_process unknown; LOCATED IN: cellular_component unknown; EXPRESSED IN: cultured cell; CONTAINS InterPro DOMAIN/s: PWWP (InterPro:IPR000313); BEST Arabidopsis thaliana protein match is: Tudor/PWWP/MBT superfamily protein (TAIR:AT3G21295.1); Has 543 Blast hits to 394 proteins in 123 species: Archae…
	Potri.001G204200	LWva_LWvc	meth	NA	NA	PF01590,PF00512,PF02518,PF00072	PTHR23283	KOG0519	2.7.13.-	K14509	AtETR1,EIN1,ETR,ETR1	Signal transduction histidine kinase, hybrid-type, ethylene sensor	AT1G66340.1	protein_coding	Signal transduction histidine kinase, hybrid-type, ethylene sensor	Similar to prokaryote sensory transduction proteins. Contains a histidine kinase and a response regulator domain. Homodimer. Membrane component. Binds ethylene. Mutations affect ethylene binding and metabolism of other plant hormones such as auxin, cytokinins, ABA and gibberellic acid. Ethylene receptor. Has histidine kinase activity. Is regulated by RTE1.	ETHYLENE RESPONSE 1 (ETR1); CONTAINS InterPro DOMAIN/s: Signal transduction histidine kinase, homodimeric (InterPro:IPR009082), Signal transduction histidine kinase, core (InterPro:IPR005467), Signal transduction histidine kinase, hybrid-type, ethylene sensor (InterPro:IPR014525), ATPase-like, ATP-binding domain (InterPro:IPR003594), CheY-like (InterPro:IPR011006), Signal transduction response re…
	Potri.001G230000	LWva_LWvc	meth	NA	NA	PF04652,PF02364	PTHR12741	KOG0916	2.4.1.-	K11000	ATGSL06,ATGSL6,CALS1,GSL06,GSL6	callose synthase 1	AT1G05570.1	protein_coding	callose synthase 1	Encodes a callose synthase 1 catalytic subunit . Member of Glycosyltransferase Family- 48.	callose synthase 1 (CALS1); FUNCTIONS IN: transferase activity, transferring glycosyl groups, 1,3-beta-glucan synthase activity; INVOLVED IN: 1,3-beta-glucan biosynthetic process; LOCATED IN: 1,3-beta-glucan synthase complex, plasma membrane, cell plate; EXPRESSED IN: 23 plant structures; EXPRESSED DURING: 13 growth stages; CONTAINS InterPro DOMAIN/s: Glycosyl transferase, family 48 (InterPro:IPR…
	Potri.001G289200	LWva_LWvc	meth	NA	NA	PF11865,PF02259,PF08771,PF00454,PF02260	PTHR11139	KOG0891		K07203	TOR	target of rapamycin	AT1G50030.1	protein_coding	target of rapamycin	Related to TOR proteins from yeast and mammals, regulators of cell growth in response to nutrient availability. TOR proteins belong to the family of phosphatidylinositol 3-kinase and are targets of the antiproliferative drug rapamycin. AtTOR binds the yeast FKBP12 protein in the presence of Rapamycin, is involved in embryogenesis and is expressed in embryos, endosperm and meristems.	target of rapamycin (TOR); FUNCTIONS IN: protein binding, 1-phosphatidylinositol-3-kinase activity; INVOLVED IN: embryo development ending in seed dormancy; LOCATED IN: chloroplast; EXPRESSED IN: 28 plant structures; EXPRESSED DURING: 15 growth stages; CONTAINS InterPro DOMAIN/s: Phosphatidylinositol 3-/4-kinase, catalytic (InterPro:IPR000403), Armadillo-like helical (InterPro:IPR011989), FKBP12-…
	Potri.004G183900	LWva_LWvc	NA	NA	NA		PTHR11389				WIP3	WIP domain protein 3	AT1G08290.1	protein_coding	WIP domain protein 3		WIP domain protein 3 (WIP3); CONTAINS InterPro DOMAIN/s: Zinc finger, C2H2-like (InterPro:IPR015880), Zinc finger, C2H2-type (InterPro:IPR007087); BEST Arabidopsis thaliana protein match is: WIP domain protein 5 (TAIR:AT1G51220.1); Has 40394 Blast hits to 17903 proteins in 213 species: Archae - 0; Bacteria - 0; Metazoa - 38493; Fungi - 119; Plants - 685; Viruses - 0; Other Eukaryotes - 1097 (sour…
	Potri.016G132700	LWva_LWvc	exp_pos	NA	NA	PF00141						Peroxidase superfamily protein	AT5G05340.1	protein_coding	Peroxidase superfamily protein		Peroxidase superfamily protein; FUNCTIONS IN: protein binding, peroxidase activity; INVOLVED IN: response to oxidative stress, oxidation reduction; LOCATED IN: apoplast, cell wall; EXPRESSED IN: 9 plant structures; EXPRESSED DURING: LP.04 four leaves visible, 4 anthesis, C globular stage, petal differentiation and expansion stage; CONTAINS InterPro DOMAIN/s: Haem peroxidase (InterPro:IPR010255), …
Potri.005G231500	Potri.001G155300	leaf_circ	meth	NA	NA	PF00249						myb-like transcription factor family protein	AT5G47390.1	protein_coding	myb-like transcription factor family protein		myb-like transcription factor family protein; CONTAINS InterPro DOMAIN/s: SANT, DNA-binding (InterPro:IPR001005), Homeodomain-like (InterPro:IPR009057), Myb, DNA-binding (InterPro:IPR014778), Zinc finger, CCHC-type (InterPro:IPR001878), HTH transcriptional regulator, Myb-type, DNA-binding (InterPro:IPR017930), Myb-like DNA-binding domain, SHAQKYF class (InterPro:IPR006447); BEST Arabidopsis thali…
	Potri.001G242300	leaf_circ	exp_pos	NA	NA			KOG3109				Haloacid dehalogenase-like hydrolase (HAD) superfamily protein	AT5G59480.1	protein_coding	Haloacid dehalogenase-like hydrolase (HAD) superfamily protein		Haloacid dehalogenase-like hydrolase (HAD) superfamily protein; FUNCTIONS IN: hydrolase activity; LOCATED IN: cellular_component unknown; EXPRESSED IN: 24 plant structures; EXPRESSED DURING: 15 growth stages; CONTAINS InterPro DOMAIN/s: Pyrimidine 5-nucleotidase (InterPro:IPR010237), HAD-superfamily hydrolase, subfamily IA, variant 3 (InterPro:IPR006402); BEST Arabidopsis thaliana protein match i…
	Potri.001G252600	leaf_circ	meth	NA	NA	PF00023	PTHR14493	KOG1595				zinc finger (CCCH-type) family protein	AT5G58620.1	protein_coding	zinc finger (CCCH-type) family protein		zinc finger (CCCH-type) family protein; FUNCTIONS IN: sequence-specific DNA binding transcription factor activity; INVOLVED IN: regulation of transcription; LOCATED IN: endomembrane system; EXPRESSED IN: 17 plant structures; EXPRESSED DURING: 7 growth stages; CONTAINS InterPro DOMAIN/s: Zinc finger, CCCH-type (InterPro:IPR000571), Ankyrin repeat-containing domain (InterPro:IPR020683), Ankyrin rep…
	Potri.002G086400	leaf_circ	meth	NA	NA	PF00773	PTHR23355	KOG2102				Ribonuclease II/R family protein	AT1G77680.1	protein_coding	Ribonuclease II/R family protein		Ribonuclease II/R family protein; FUNCTIONS IN: ribonuclease activity, RNA binding; LOCATED IN: chloroplast; EXPRESSED IN: 22 plant structures; EXPRESSED DURING: 13 growth stages; CONTAINS InterPro DOMAIN/s: Ribonuclease II/R (InterPro:IPR001900); BEST Arabidopsis thaliana protein match is: ribonuclease II family protein (TAIR:AT2G17510.1); Has 8235 Blast hits to 8065 proteins in 2328 species: Ar…
	Potri.002G086400	leaf_circ	meth	NA	NA	PF00773	PTHR23355	KOG2102				Ribonuclease II/R family protein	AT1G77680.1	protein_coding	Ribonuclease II/R family protein		Ribonuclease II/R family protein; FUNCTIONS IN: ribonuclease activity, RNA binding; LOCATED IN: chloroplast; EXPRESSED IN: 22 plant structures; EXPRESSED DURING: 13 growth stages; CONTAINS InterPro DOMAIN/s: Ribonuclease II/R (InterPro:IPR001900); BEST Arabidopsis thaliana protein match is: ribonuclease II family protein (TAIR:AT2G17510.1); Has 8235 Blast hits to 8065 proteins in 2328 species: Ar…
	Potri.003G131300	leaf_circ	exp_neg	NA	NA	PF07526,PF05920,PF00046	PTHR11850	KOG0773			BEL1	POX (plant homeobox) family protein	AT5G41410.1	protein_coding	POX (plant homeobox) family protein	Homeodomain protein required for ovule identity.Loss of function mutations show homeotic conversion of integuments to carpels.Forms heterodimers with STM and KNAT1. Interacts with AG-SEP heterodimers is thought to restrict WUS expression. BEL interacts with MADS box dimers composed of SEP1(or SEP3) and AG, SHP1, SHP2 and STK. The interaction of BEL1 with AG-SEP3 is required for proper integument …	BELL 1 (BEL1); CONTAINS InterPro DOMAIN/s: Homeobox (InterPro:IPR001356), Homeodomain-like (InterPro:IPR009057), POX (InterPro:IPR006563), Homeodomain-related (InterPro:IPR012287); BEST Arabidopsis thaliana protein match is: BEL1-like homeodomain 4 (TAIR:AT2G23760.3); Has 1807 Blast hits to 1807 proteins in 277 species: Archae - 0; Bacteria - 0; Metazoa - 736; Fungi - 347; Plants - 385; Viruses -…
	Potri.005G231500	leaf_circ	NA	NA	NA							RING/U-box superfamily protein	AT1G75400.1	protein_coding	RING/U-box superfamily protein		RING/U-box superfamily protein; FUNCTIONS IN: zinc ion binding; INVOLVED IN: N-terminal protein myristoylation; LOCATED IN: chloroplast; EXPRESSED IN: 17 plant structures; EXPRESSED DURING: 9 growth stages; CONTAINS InterPro DOMAIN/s: Zinc finger, RING-type (InterPro:IPR001841); BEST Arabidopsis thaliana protein match is: RING/U-box superfamily protein (TAIR:AT1G19680.1); Has 285 Blast hits to 22…
	Potri.006G003800	leaf_circ	meth	NA	NA	PF00069,PF07714	PTHR22985	KOG0610	2.7.11.-	K08286	D6PKL2,PK5	D6 protein kinase like 2	AT5G47750.1	protein_coding	D6 protein kinase like 2		D6 protein kinase like 2 (D6PKL2); FUNCTIONS IN: kinase activity; INVOLVED IN: protein amino acid phosphorylation; LOCATED IN: nucleolus, nucleus, cytoplasm; EXPRESSED IN: 22 plant structures; EXPRESSED DURING: 13 growth stages; CONTAINS InterPro DOMAIN/s: Protein kinase, catalytic domain (InterPro:IPR000719), Serine/threonine-protein kinase domain (InterPro:IPR002290), Serine/threonine-protein k…
	Potri.006G163700	leaf_circ	meth	NA	NA	PF02731	PTHR12096	KOG2441			SKIP	chromatin protein family	AT1G77180.1	protein_coding	chromatin protein family	Encodes a putative transcriptional factor. Shows transcriptional activator activity in yeast. Involved in response to abscisic acid, salt and osmotic stress.	SKIP; FUNCTIONS IN: transcription activator activity; INVOLVED IN: response to salt stress, response to mannitol stimulus, RNA splicing, response to abscisic acid stimulus; LOCATED IN: nucleolus, nucleus; EXPRESSED IN: 27 plant structures; EXPRESSED DURING: 15 growth stages; CONTAINS InterPro DOMAIN/s: SKI-interacting protein, SKIP (InterPro:IPR017862), SKI-interacting protein SKIP, SNW domain (I…
	Potri.006G184800	leaf_circ	meth	NA	NA	PF03106					ATWRKY32,WRKY32	WRKY DNA-binding protein 32	AT4G30935.1	protein_coding	WRKY DNA-binding protein 32	member of WRKY Transcription Factor; Group I	WRKY DNA-binding protein 32 (WRKY32); FUNCTIONS IN: protein binding, sequence-specific DNA binding transcription factor activity; INVOLVED IN: regulation of transcription, DNA-dependent, regulation of transcription; EXPRESSED IN: 23 plant structures; EXPRESSED DURING: 13 growth stages; CONTAINS InterPro DOMAIN/s: DNA-binding WRKY (InterPro:IPR003657); BEST Arabidopsis thaliana protein match is: W…
	Potri.006G225600	leaf_circ	exp_pos	NA	NA	PF08242,PF08241,PF10294,PF05175	PTHR22809	KOG2361				S-adenosyl-L-methionine-dependent methyltransferases superfamily protein	AT2G26200.1	protein_coding	S-adenosyl-L-methionine-dependent methyltransferases superfamily protein		S-adenosyl-L-methionine-dependent methyltransferases superfamily protein; CONTAINS InterPro DOMAIN/s: Methyltransferase-16, putative (InterPro:IPR019410), Methyltransferase type 12 (InterPro:IPR013217); BEST Arabidopsis thaliana protein match is: Methyltransferase family protein (TAIR:AT1G54650.1); Has 35333 Blast hits to 34131 proteins in 2444 species: Archae - 798; Bacteria - 22429; Metazoa - 9…
	Potri.008G089600	leaf_circ	exp_pos	NA	NA	PF00888,PF08672	PTHR11932	KOG2165		K03349	APC2	anaphase-promoting complex/cyclosome 2	AT2G04660.1	protein_coding	anaphase-promoting complex/cyclosome 2	a highly conserved ubiquitin-protein ligase involved in cell cycle regulation	anaphase-promoting complex/cyclosome 2 (APC2); FUNCTIONS IN: ubiquitin-protein ligase activity, ubiquitin protein ligase binding; INVOLVED IN: ubiquitin-dependent protein catabolic process; LOCATED IN: ubiquitin ligase complex; EXPRESSED IN: 12 plant structures; EXPRESSED DURING: 6 growth stages; CONTAINS InterPro DOMAIN/s: Cullin homology (InterPro:IPR016158), Anaphase promoting complex subunit …
	Potri.008G164900	leaf_circ	meth	NA	NA	PF00378	PTHR11941	KOG1679			ATECI3,ECI3,HCD1	3-hydroxyacyl-CoA dehydratase 1	AT4G14440.1	protein_coding	3-hydroxyacyl-CoA dehydratase 1	encodes a cytosolic delta3, delta2-enoyl CoA isomerase, involved in unsaturated fatty acid degradation	3-hydroxyacyl-CoA dehydratase 1 (HCD1); CONTAINS InterPro DOMAIN/s: Crotonase, core (InterPro:IPR001753); BEST Arabidopsis thaliana protein match is: indole-3-butyric acid response 10 (TAIR:AT4G14430.1); Has 14429 Blast hits to 14428 proteins in 1575 species: Archae - 280; Bacteria - 10321; Metazoa - 775; Fungi - 259; Plants - 265; Viruses - 0; Other Eukaryotes - 2529 (source: NCBI BLink).
	Potri.009G127500	leaf_circ	meth	NA	NA	PF02519				K14488		SAUR-like auxin-responsive protein family	AT2G21210.1	protein_coding	SAUR-like auxin-responsive protein family	Putative auxin-regulated protein whose expression is downregulated in response to chitin oligomers.	SAUR-like auxin-responsive protein family ; CONTAINS InterPro DOMAIN/s: Auxin responsive SAUR protein (InterPro:IPR003676); BEST Arabidopsis thaliana protein match is: SAUR-like auxin-responsive protein family (TAIR:AT4G38840.1); Has 1354 Blast hits to 1340 proteins in 28 species: Archae - 0; Bacteria - 0; Metazoa - 0; Fungi - 0; Plants - 1353; Viruses - 0; Other Eukaryotes - 1 (source: NCBI BLin…
	Potri.010G233100	leaf_circ	exp_pos	NA	NA	PF03291,PF08242,PF08241	PTHR12189	KOG1975	2.1.1.56	K00565		S-adenosyl-L-methionine-dependent methyltransferases superfamily protein	AT3G52210.3	protein_coding	S-adenosyl-L-methionine-dependent methyltransferases superfamily protein		S-adenosyl-L-methionine-dependent methyltransferases superfamily protein; FUNCTIONS IN: molecular_function unknown; INVOLVED IN: mRNA capping; LOCATED IN: cellular_component unknown; EXPRESSED IN: synergid; CONTAINS InterPro DOMAIN/s: mRNA capping enzyme, large subunit (InterPro:IPR004971); BEST Arabidopsis thaliana protein match is: mRNA capping enzyme family protein (TAIR:AT3G20650.1); Has 3533…
	Potri.011G041500	leaf_circ	exp_pos	NA	NA	PF03109	PTHR10566	KOG1236		K08869		Protein kinase superfamily protein	AT1G11390.1	protein_coding	Protein kinase superfamily protein		Protein kinase superfamily protein; CONTAINS InterPro DOMAIN/s: ABC-1 (InterPro:IPR004147), Protein kinase-like domain (InterPro:IPR011009); BEST Arabidopsis thaliana protein match is: Protein kinase superfamily protein (TAIR:AT1G61640.1); Has 9400 Blast hits to 9333 proteins in 1787 species: Archae - 122; Bacteria - 4339; Metazoa - 436; Fungi - 531; Plants - 684; Viruses - 14; Other Eukaryotes -…
	Potri.011G095200	leaf_circ	exp_pos	NA	NA	PF01753,PF00443	PTHR10420	KOG1865			UBP15	ubiquitin-specific protease 15	AT1G17110.1	protein_coding	ubiquitin-specific protease 15	Encodes a ubiquitin-specific protease, and its activity has been confirmed in an in vitro assay. ubp15 mutants have defects in cell proliferation, and the associated processes of leaf, root, stem, flower, and silique development. UBP15 can be found in the nucleus and cytoplasm in transient assays. Though UBP15 is expressed in many tissues, UBP15 transcript levels are higher in rosette leaves and …	ubiquitin-specific protease 15 (UBP15); CONTAINS InterPro DOMAIN/s: Zinc finger, MYND-type (InterPro:IPR002893), Peptidase C19, ubiquitin carboxyl-terminal hydrolase 2, conserved site (InterPro:IPR018200), Peptidase C19, ubiquitin carboxyl-terminal hydrolase 2 (InterPro:IPR001394); BEST Arabidopsis thaliana protein match is: ubiquitin-specific protease 18 (TAIR:AT4G31670.1); Has 7942 Blast hits t…
	Potri.014G095700	leaf_circ	meth	NA	NA	PF11331						Protein of unknown function (DUF3133)	AT3G61670.1	protein_coding	Protein of unknown function (DUF3133)		Protein of unknown function (DUF3133); FUNCTIONS IN: molecular_function unknown; INVOLVED IN: biological_process unknown; LOCATED IN: plasma membrane; EXPRESSED IN: 22 plant structures; EXPRESSED DURING: 13 growth stages; CONTAINS InterPro DOMAIN/s: Protein of unknown function DUF3133 (InterPro:IPR021480); BEST Arabidopsis thaliana protein match is: Protein of unknown function (DUF3133) (TAIR:AT2…
	Potri.014G143100	leaf_circ	exp_pos	NA	NA	PF00069,PF07714	PTHR23258	KOG1187				Protein kinase superfamily protein	AT3G58690.1	protein_coding	Protein kinase superfamily protein		Protein kinase superfamily protein; FUNCTIONS IN: kinase activity; INVOLVED IN: protein amino acid phosphorylation; LOCATED IN: plasma membrane; EXPRESSED IN: 23 plant structures; EXPRESSED DURING: 13 growth stages; CONTAINS InterPro DOMAIN/s: Protein kinase, ATP binding site (InterPro:IPR017441), Serine/threonine-protein kinase domain (InterPro:IPR002290), Serine/threonine-protein kinase-like do…
	Potri.015G079400	leaf_circ	exp_pos	NA	NA	PF02518	PTHR23336	KOG1845				Histidine kinase-, DNA gyrase B-, and HSP90-like ATPase family protein	AT1G19100.1	protein_coding	Histidine kinase-, DNA gyrase B-, and HSP90-like ATPase family protein		Histidine kinase-, DNA gyrase B-, and HSP90-like ATPase family protein; FUNCTIONS IN: ATP binding; INVOLVED IN: biological_process unknown; LOCATED IN: chloroplast envelope; EXPRESSED IN: 24 plant structures; EXPRESSED DURING: 14 growth stages; CONTAINS InterPro DOMAIN/s: ATPase-like, ATP-binding domain (InterPro:IPR003594); BEST Arabidopsis thaliana protein match is: Histidine kinase-, DNA gyras…
	Potri.T034800	leaf_circ	exp_pos	NA	NA								AT1G02960.2	protein_coding			unknown protein; BEST Arabidopsis thaliana protein match is: unknown protein (TAIR:AT1G02965.1); Has 100 Blast hits to 99 proteins in 48 species: Archae - 0; Bacteria - 4; Metazoa - 26; Fungi - 13; Plants - 29; Viruses - 0; Other Eukaryotes - 28 (source: NCBI BLink).
Potri.005G247200	Potri.001G046500	leaf_circ	exp_pos	NA	NA		PTHR12663						AT4G31880.1	protein_coding			LOCATED IN: cytosol, chloroplast; EXPRESSED IN: 24 plant structures; EXPRESSED DURING: 14 growth stages; BEST Arabidopsis thaliana protein match is: Tudor/PWWP/MBT superfamily protein (TAIR:AT1G15940.1); Has 137162 Blast hits to 70781 proteins in 2973 species: Archae - 289; Bacteria - 24182; Metazoa - 56725; Fungi - 20130; Plants - 6559; Viruses - 758; Other Eukaryotes - 28519 (source: NCBI BLink…
	Potri.001G075900	leaf_circ	exp_pos	NA	NA	PF01535	PTHR10483				EMB1025	Pentatricopeptide repeat (PPR) superfamily protein	AT4G20090.1	protein_coding	Pentatricopeptide repeat (PPR) superfamily protein		embryo defective 1025 (EMB1025); CONTAINS InterPro DOMAIN/s: Pentatricopeptide repeat (InterPro:IPR002885); BEST Arabidopsis thaliana protein match is: Pentatricopeptide repeat (PPR) superfamily protein (TAIR:AT5G64320.1); Has 50788 Blast hits to 13881 proteins in 299 species: Archae - 2; Bacteria - 48; Metazoa - 729; Fungi - 797; Plants - 47488; Viruses - 0; Other Eukaryotes - 1724 (source: NCBI…
	Potri.004G161700	leaf_circ	exp_pos	NA	NA	PF02201,PF03126,PF02213	PTHR22884:SF15	KOG1946				nucleic acid binding;zinc ion binding;DNA binding	AT2G16485.1	protein_coding	nucleic acid binding;zinc ion binding;DNA binding		nucleic acid binding;zinc ion binding;DNA binding; FUNCTIONS IN: DNA binding, zinc ion binding, nucleic acid binding; INVOLVED IN: histone modification, transcription initiation; LOCATED IN: nucleus; EXPRESSED IN: guard cell, cultured cell; CONTAINS InterPro DOMAIN/s: Zinc finger, CCCH-type (InterPro:IPR000571), Zinc finger, PHD-type, conserved site (InterPro:IPR019786), Plus-3 domain, subgroup (…
	Potri.005G091200	leaf_circ	exp_pos	NA	NA	PF02373	PTHR12549	KOG1356			IBM1	Transcription factor jumonji (jmjC) domain-containing protein	AT3G07610.1	protein_coding	Transcription factor jumonji (jmjC) domain-containing protein	IBM1 likely encodes a protein with histone H3mK9 demethylation activity. It may preferentially demethylate H3mK9 at low-copy loci to protect them from silencing by nearby heterochromatin by preventing the spread of cytosine methylation. BONSAI (At1g73177) is hypermethylated in ibm1 mutants. ibm1 mutants have morphological defects that become apparent at the F3 generation, including small narrow l…	increase in bonsai methylation 1 (IBM1); CONTAINS InterPro DOMAIN/s: Transcription factor jumonji/aspartyl beta-hydroxylase (InterPro:IPR003347), Transcription factor jumonji (InterPro:IPR013129); BEST Arabidopsis thaliana protein match is: Transcription factor jumonji (jmjC) domain-containing protein (TAIR:AT1G11950.1); Has 4122 Blast hits to 1300 proteins in 255 species: Archae - 5; Bacteria - …
	Potri.005G247200	leaf_circ	NA	NA	NA	PF01535	PTHR10483					Pentatricopeptide repeat (PPR) superfamily protein	AT5G43820.1	protein_coding	Pentatricopeptide repeat (PPR) superfamily protein		Pentatricopeptide repeat (PPR) superfamily protein; CONTAINS InterPro DOMAIN/s: Pentatricopeptide repeat (InterPro:IPR002885); BEST Arabidopsis thaliana protein match is: Tetratricopeptide repeat (TPR)-like superfamily protein (TAIR:AT5G15010.1); Has 33976 Blast hits to 11353 proteins in 260 species: Archae - 0; Bacteria - 8; Metazoa - 169; Fungi - 383; Plants - 32575; Viruses - 0; Other Eukaryot…
	Potri.006G010100	leaf_circ	exp_pos	NA	NA	PF02148,PF00443	PTHR10420	KOG2026		K12847		Ubiquitin C-terminal hydrolases superfamily protein	AT4G22350.2	protein_coding	Ubiquitin C-terminal hydrolases superfamily protein		Ubiquitin C-terminal hydrolases superfamily protein; FUNCTIONS IN: ubiquitin thiolesterase activity, zinc ion binding; INVOLVED IN: ubiquitin-dependent protein catabolic process; EXPRESSED IN: male gametophyte, pollen tube; EXPRESSED DURING: L mature pollen stage, M germinated pollen stage; CONTAINS InterPro DOMAIN/s: Zinc finger, UBP-type (InterPro:IPR001607), Peptidase C19, ubiquitin carboxyl-t…
	Potri.010G228800	leaf_circ	exp_pos	NA	NA	PF03439	PTHR11125	KOG1999			KTF1,SPT5L	kow domain-containing transcription factor 1	AT5G04290.1	protein_coding	kow domain-containing transcription factor 1	Encodes SPT5-Like, a member of the nuclear SPT5 (Suppressor of Ty insertion 5) RNA polymerase (RNAP) elongation factor family that is characterized by the presence of a carboxy-terminal extension with more than 40 WG/GW motifs. Interacts with AGO4. Required for RNA-directed DNA methylation.	kow domain-containing transcription factor 1 (KTF1); CONTAINS InterPro DOMAIN/s: KOW (InterPro:IPR005824), Transcription elongation factor Spt5, NGN domain (InterPro:IPR005100); BEST Arabidopsis thaliana protein match is: global transcription factor group A2 (TAIR:AT4G08350.1); Has 1807 Blast hits to 1807 proteins in 277 species: Archae - 0; Bacteria - 0; Metazoa - 736; Fungi - 347; Plants - 385;…
	Potri.014G013100	leaf_circ	exp_pos	NA	NA	PF00397,PF01846	PTHR11864	KOG0152		K12821	ATPRP40A,PRP40A	pre-mRNA-processing protein 40A	AT1G44910.1	protein_coding	pre-mRNA-processing protein 40A	Binds the carboxyl-terminal domain (CTD) of the largest subunit of RNA polymerase II and functions as a scaffold for RNA processing machineries.	pre-mRNA-processing protein 40A (PRP40A); CONTAINS InterPro DOMAIN/s: FF domain (InterPro:IPR002713), WW/Rsp5/WWP (InterPro:IPR001202); BEST Arabidopsis thaliana protein match is: pre-mRNA-processing protein 40B (TAIR:AT3G19670.1); Has 113757 Blast hits to 61097 proteins in 2531 species: Archae - 390; Bacteria - 9660; Metazoa - 51291; Fungi - 12468; Plants - 6867; Viruses - 622; Other Eukaryotes …
	Potri.014G018000	leaf_circ	exp_pos	NA	NA	PF12174,PF05236	PTHR15138				TAF4,TAF4B	TBP-associated factor 4	AT5G43130.1	protein_coding	TBP-associated factor 4		TBP-associated factor 4 (TAF4); FUNCTIONS IN: transcription initiation factor activity; INVOLVED IN: transcription initiation; LOCATED IN: transcription factor TFIID complex; EXPRESSED IN: 25 plant structures; EXPRESSED DURING: 15 growth stages; CONTAINS InterPro DOMAIN/s: Transcription initiation factor TFIID component TAF4 (InterPro:IPR007900), RST domain of plant C-terminal (InterPro:IPR022003…
	Potri.015G141700	leaf_circ	exp_pos	NA	NA	PF11955					RPD1	Ubiquitin carboxyl-terminal hydrolase family protein	AT4G33495.1	protein_coding	Ubiquitin carboxyl-terminal hydrolase family protein	A member of the RPD gene family - there are13 annotated genes and one EST encoding RPD1-like proteins in Arabidopsis. Shows no homology to any protein of known function. Abundant expression found in the shoot apex and the root. rpd1 mutant is a temperature-sensitive mutant isolated on the basis of the impairment in adventitious roots formation in hypocotyl region. Also, disruption of the RPD1 gen…	ROOT PRIMORDIUM DEFECTIVE 1 (RPD1); CONTAINS InterPro DOMAIN/s: RNA recognition domain, plant (InterPro:IPR021099); BEST Arabidopsis thaliana protein match is: Ubiquitin carboxyl-terminal hydrolase family protein (TAIR:AT5G45790.2); Has 413 Blast hits to 409 proteins in 15 species: Archae - 0; Bacteria - 0; Metazoa - 0; Fungi - 0; Plants - 413; Viruses - 0; Other Eukaryotes - 0 (source: NCBI BLin…
	Potri.016G111600	leaf_circ	exp_pos	NA	NA	PF01535	PTHR10483					Pentatricopeptide repeat (PPR) superfamily protein	AT3G09060.1	protein_coding	Pentatricopeptide repeat (PPR) superfamily protein		Pentatricopeptide repeat (PPR) superfamily protein; CONTAINS InterPro DOMAIN/s: Pentatricopeptide repeat (InterPro:IPR002885); BEST Arabidopsis thaliana protein match is: Pentatricopeptide repeat (PPR) superfamily protein (TAIR:AT3G53700.1); Has 58888 Blast hits to 14270 proteins in 310 species: Archae - 10; Bacteria - 38; Metazoa - 658; Fungi - 1156; Plants - 55027; Viruses - 0; Other Eukaryotes…
Potri.005G247400	Potri.001G200500	leaf_circ	exp_pos	NA	NA	PF00400	PTHR22847	KOG0293			TPR1	TOPLESS-related 1	AT1G80490.2	protein_coding	TOPLESS-related 1		TOPLESS-related 1 (TPR1); INVOLVED IN: primary shoot apical meristem specification; LOCATED IN: cytosol; EXPRESSED IN: cultured cell; CONTAINS InterPro DOMAIN/s: WD40 repeat 2 (InterPro:IPR019782), WD40 repeat, conserved site (InterPro:IPR019775), WD40 repeat (InterPro:IPR001680), CTLH, C-terminal LisH motif (InterPro:IPR006595), WD40 repeat-like-containing domain (InterPro:IPR011046), WD40-repea…
	Potri.002G013900	leaf_circ	exp_pos	NA	NA	PF02897,PF00326	PTHR11757	KOG2237	3.4.21.26	K01322		Prolyl oligopeptidase family protein	AT1G76140.1	protein_coding	Prolyl oligopeptidase family protein		Prolyl oligopeptidase family protein; FUNCTIONS IN: serine-type peptidase activity, serine-type endopeptidase activity; INVOLVED IN: proteolysis; LOCATED IN: chloroplast; EXPRESSED IN: 24 plant structures; EXPRESSED DURING: 15 growth stages; CONTAINS InterPro DOMAIN/s: Peptidase S9, prolyl oligopeptidase, catalytic domain (InterPro:IPR001375), Peptidase S9A, oligopeptidase, N-terminal beta-propel…
	Potri.005G075100	leaf_circ	exp_pos	NA	NA	PF03859,PF00023,PF00612	PTHR23335	KOG0520			CAMTA3,SR1	signal responsive 1	AT2G22300.1	protein_coding	signal responsive 1	Encodes a putative CAM binding transcription factor. Loss of function mutations show enhanced resistance to fungal and bacterial pathogens suggesting that CAMTA functions to suppress defense responses.	signal responsive 1 (SR1); FUNCTIONS IN: calmodulin binding, transcription regulator activity; INVOLVED IN: response to biotic stimulus; LOCATED IN: nucleus; EXPRESSED IN: 23 plant structures; EXPRESSED DURING: 13 growth stages; CONTAINS InterPro DOMAIN/s: Immunoglobulin E-set (InterPro:IPR014756), Ankyrin repeat-containing domain (InterPro:IPR020683), CG-1 (InterPro:IPR005559), Ankyrin repeat (I…
	Potri.005G213400	leaf_circ	exp_pos	NA	NA	PF07765		KOG0978				kinase interacting (KIP1-like) family protein	AT1G03080.1	protein_coding	kinase interacting (KIP1-like) family protein		kinase interacting (KIP1-like) family protein; FUNCTIONS IN: molecular_function unknown; INVOLVED IN: biological_process unknown; LOCATED IN: plasma membrane; EXPRESSED IN: 22 plant structures; EXPRESSED DURING: 13 growth stages; CONTAINS InterPro DOMAIN/s: Prefoldin (InterPro:IPR009053), KIP1-like (InterPro:IPR011684); BEST Arabidopsis thaliana protein match is: Kinase interacting (KIP1-like) fa…
	Potri.005G247400	leaf_circ	NA	NA	NA	PF02897,PF00326	PTHR11757	KOG2237	3.4.21.26	K01322		Prolyl oligopeptidase family protein	AT1G76140.1	protein_coding	Prolyl oligopeptidase family protein		Prolyl oligopeptidase family protein; FUNCTIONS IN: serine-type peptidase activity, serine-type endopeptidase activity; INVOLVED IN: proteolysis; LOCATED IN: chloroplast; EXPRESSED IN: 24 plant structures; EXPRESSED DURING: 15 growth stages; CONTAINS InterPro DOMAIN/s: Peptidase S9, prolyl oligopeptidase, catalytic domain (InterPro:IPR001375), Peptidase S9A, oligopeptidase, N-terminal beta-propel…
	Potri.007G077600	leaf_circ	meth	NA	NA	PF00069,PF07714	PTHR11295	KOG0600				Protein kinase superfamily protein	AT1G53050.1	protein_coding	Protein kinase superfamily protein		Protein kinase superfamily protein; FUNCTIONS IN: protein serine/threonine kinase activity, protein kinase activity, kinase activity, ATP binding; INVOLVED IN: protein amino acid phosphorylation, N-terminal protein myristoylation; LOCATED IN: plasma membrane; EXPRESSED IN: 24 plant structures; EXPRESSED DURING: 13 growth stages; CONTAINS InterPro DOMAIN/s: Protein kinase, ATP binding site (InterP…
	Potri.010G235700	leaf_circ	exp_pos	NA	NA
	Potri.011G042500	leaf_circ	exp_pos	NA	NA	PF07992,PF00070,PF00036	PTHR22915	KOG2495	1.6.99.3	K03885	NDB2	NAD(P)H dehydrogenase B2	AT4G05020.1	protein_coding	NAD(P)H dehydrogenase B2		NAD(P)H dehydrogenase B2 (NDB2); FUNCTIONS IN: disulfide oxidoreductase activity, oxidoreductase activity, FAD binding; INVOLVED IN: oxidation reduction; LOCATED IN: mitochondrion, extrinsic to mitochondrial inner membrane; EXPRESSED IN: 26 plant structures; EXPRESSED DURING: 15 growth stages; CONTAINS InterPro DOMAIN/s: FAD-dependent pyridine nucleotide-disulphide oxidoreductase (InterPro:IPR013…
	Potri.014G116200	leaf_circ	meth	NA	NA	PF00657						GDSL-like Lipase/Acylhydrolase superfamily protein	AT1G56670.1	protein_coding	GDSL-like Lipase/Acylhydrolase superfamily protein		GDSL-like Lipase/Acylhydrolase superfamily protein; FUNCTIONS IN: hydrolase activity, acting on ester bonds, carboxylesterase activity; INVOLVED IN: lipid metabolic process; LOCATED IN: endomembrane system; EXPRESSED IN: 10 plant structures; EXPRESSED DURING: 6 growth stages; CONTAINS InterPro DOMAIN/s: Lipase, GDSL (InterPro:IPR001087); BEST Arabidopsis thaliana protein match is: GDSL-like Lipas…
	Potri.015G043200	leaf_circ	exp_pos	NA	NA	PF04928,PF01909,PF04926	PTHR10682	KOG2245	2.7.7.19	K14376	PAPS1	poly(A) polymerase 1	AT1G17980.1	protein_coding	poly(A) polymerase 1	Encodes a poly(A) polymerase. Located in the nucleus.	poly(A) polymerase 1 (PAPS1); CONTAINS InterPro DOMAIN/s: Poly(A) polymerase (InterPro:IPR014492), Poly(A) polymerase, central domain (InterPro:IPR007012), Nucleotidyltransferase, class I, C-terminal-like (InterPro:IPR011068), Nucleotidyl transferase domain (InterPro:IPR002934), Poly(A) polymerase, RNA-binding domain (InterPro:IPR007010); BEST Arabidopsis thaliana protein match is: nuclear poly(a…
	Potri.018G053800	leaf_circ	exp_pos	NA	NA	PF07714,PF00069	PTHR23257	KOG0192				Protein kinase superfamily protein	AT5G11850.1	protein_coding	Protein kinase superfamily protein		Protein kinase superfamily protein; FUNCTIONS IN: protein serine/threonine/tyrosine kinase activity, kinase activity; INVOLVED IN: protein amino acid phosphorylation; LOCATED IN: plasma membrane; EXPRESSED IN: 24 plant structures; EXPRESSED DURING: 13 growth stages; CONTAINS InterPro DOMAIN/s: Protein kinase, ATP binding site (InterPro:IPR017441), Protein kinase, catalytic domain (InterPro:IPR000…
	Potri.019G044500	leaf_circ	exp_pos	NA	NA								AT5G17910.1	protein_coding			unknown protein; FUNCTIONS IN: molecular_function unknown; INVOLVED IN: biological_process unknown; LOCATED IN: mitochondrion; EXPRESSED IN: 23 plant structures; EXPRESSED DURING: 15 growth stages; BEST Arabidopsis thaliana protein match is: unknown protein (TAIR:AT2G29620.1); Has 1807 Blast hits to 1807 proteins in 277 species: Archae - 0; Bacteria - 0; Metazoa - 736; Fungi - 347; Plants - 385; …
	Potri.019G097000	leaf_circ	exp_pos	NA	NA	PF06241							AT5G49960.1	protein_coding			unknown protein; CONTAINS InterPro DOMAIN/s: Protein of unknown function DUF1012 (InterPro:IPR010420); BEST Arabidopsis thaliana protein match is: Protein of unknown function (DUF1012) (TAIR:AT5G02940.1); Has 1807 Blast hits to 1807 proteins in 277 species: Archae - 0; Bacteria - 0; Metazoa - 736; Fungi - 347; Plants - 385; Viruses - 0; Other Eukaryotes - 339 (source: NCBI BLink).
Potri.005G247600	Potri.001G101900	leaf_circ	exp_pos	NA	NA	PF00179	PTHR11621	KOG0416	6.3.2.19	K06689	UBC5	ubiquitin-conjugating enzyme 5	AT1G63800.1	protein_coding	ubiquitin-conjugating enzyme 5		ubiquitin-conjugating enzyme 5 (UBC5); CONTAINS InterPro DOMAIN/s: Ubiquitin-conjugating enzyme/RWD-like (InterPro:IPR016135), Ubiquitin-conjugating enzyme, E2 (InterPro:IPR000608), Ubiquitin-conjugating enzyme (InterPro:IPR015581); BEST Arabidopsis thaliana protein match is: ubiquitin conjugating enzyme 4 (TAIR:AT5G41340.1); Has 8752 Blast hits to 8751 proteins in 386 species: Archae - 0; Bacter…
	Potri.001G119000	leaf_circ	exp_pos	NA	NA							Bifunctional inhibitor/lipid-transfer protein/seed storage 2S albumin superfamily protein	AT1G62790.2	protein_coding	Bifunctional inhibitor/lipid-transfer protein/seed storage 2S albumin superfamily protein		Bifunctional inhibitor/lipid-transfer protein/seed storage 2S albumin superfamily protein; CONTAINS InterPro DOMAIN/s: Bifunctional inhibitor/plant lipid transfer protein/seed storage (InterPro:IPR016140), Plant lipid transfer protein/seed storage/trypsin-alpha amylase inhibitor (InterPro:IPR003612); BEST Arabidopsis thaliana protein match is: receptor serine/threonine kinase, putative (TAIR:AT1G…
	Potri.001G296800	leaf_circ	exp_pos	NA	NA	PF03171	PTHR10869	KOG1591	1.14.11.2	K00472		2-oxoglutarate (2OG) and Fe(II)-dependent oxygenase superfamily protein	AT4G33910.1	protein_coding	2-oxoglutarate (2OG) and Fe(II)-dependent oxygenase superfamily protein		2-oxoglutarate (2OG) and Fe(II)-dependent oxygenase superfamily protein; FUNCTIONS IN: oxidoreductase activity, acting on paired donors, with incorporation or reduction of molecular oxygen, 2-oxoglutarate as one donor, and incorporation of one atom each of oxygen into both donors, oxidoreductase activity, oxidoreductase activity, acting on paired donors, with incorporation or reduction of molecul…
	Potri.001G318600	leaf_circ	meth	NA	NA
	Potri.002G062200	leaf_circ	exp_pos	NA	NA	PF08241,PF05148	PTHR13273					Cytokine-induced anti-apoptosis inhibitor 1, Fe-S biogenesis	AT5G18400.2	protein_coding	Cytokine-induced anti-apoptosis inhibitor 1, Fe-S biogenesis		Cytokine-induced anti-apoptosis inhibitor 1, Fe-S biogenesis; CONTAINS InterPro DOMAIN/s: Protein of unknown function DUF689 (InterPro:IPR007785); BEST Arabidopsis thaliana protein match is: Cytokine-induced anti-apoptosis inhibitor 1, Fe-S biogenesis (TAIR:AT5G18362.1); Has 30201 Blast hits to 17322 proteins in 780 species: Archae - 12; Bacteria - 1396; Metazoa - 17338; Fungi - 3422; Plants - 50…
	Potri.002G074400	leaf_circ	exp_pos	NA	NA	PF00025,PF00071,PF08477,PF04670,PF00009	PTHR11708	KOG0080		K07910	ATRAB-C1,ATRAB18,ATRABC1,RAB18,RAB18-1,RABC1	RAB GTPASE HOMOLOG B18	AT1G43890.1	protein_coding	RAB GTPASE HOMOLOG B18	ras-related small GTPase	RAB GTPASE HOMOLOG B18 (RAB18); FUNCTIONS IN: GTP binding; INVOLVED IN: protein transport, small GTPase mediated signal transduction; LOCATED IN: plasma membrane; EXPRESSED IN: 26 plant structures; EXPRESSED DURING: 15 growth stages; CONTAINS InterPro DOMAIN/s: Ras GTPase (InterPro:IPR001806), Small GTP-binding protein (InterPro:IPR005225), Small GTPase (InterPro:IPR020851), Ras (InterPro:IPR0137…
	Potri.005G247600	leaf_circ	NA	NA	NA	PF01575	PTHR19410:SF4	KOG1206			ATECH2,ECH2	enoyl-CoA hydratase 2	AT1G76150.1	protein_coding	enoyl-CoA hydratase 2	Encodes a monofunctional enoyl-CoA hydratase 2, involved in the degradation of even cis-unsaturated fatty acids, gene expression is enhanced during the first 2 days of germination, as well as in senescent leaves.	enoyl-CoA hydratase 2 (ECH2); FUNCTIONS IN: oxidoreductase activity, 3R-hydroxyacyl-CoA dehydratase activity; INVOLVED IN: fatty acid beta-oxidation, unsaturated, even number, metabolic process; LOCATED IN: peroxisome; EXPRESSED IN: 23 plant structures; EXPRESSED DURING: 13 growth stages; CONTAINS InterPro DOMAIN/s: MaoC-like dehydratase (InterPro:IPR002539), Short-chain dehydrogenase/reductase S…
	Potri.008G193900	leaf_circ	meth	NA	NA	PF04601						Actin cross-linking protein	AT1G27100.1	protein_coding	Actin cross-linking protein		Actin cross-linking protein; FUNCTIONS IN: molecular_function unknown; INVOLVED IN: biological_process unknown; LOCATED IN: vacuole; EXPRESSED IN: 23 plant structures; EXPRESSED DURING: 13 growth stages; CONTAINS InterPro DOMAIN/s: Protein of unknown function DUF569 (InterPro:IPR007679), Actin cross-linking (InterPro:IPR008999); BEST Arabidopsis thaliana protein match is: Protein of unknown funct…
	Potri.008G193900	leaf_circ	meth	NA	NA	PF04601						Actin cross-linking protein	AT1G27100.1	protein_coding	Actin cross-linking protein		Actin cross-linking protein; FUNCTIONS IN: molecular_function unknown; INVOLVED IN: biological_process unknown; LOCATED IN: vacuole; EXPRESSED IN: 23 plant structures; EXPRESSED DURING: 13 growth stages; CONTAINS InterPro DOMAIN/s: Protein of unknown function DUF569 (InterPro:IPR007679), Actin cross-linking (InterPro:IPR008999); BEST Arabidopsis thaliana protein match is: Protein of unknown funct…
	Potri.010G169200	leaf_circ	exp_pos	NA	NA	PF00097,PF12428	PTHR23012					RING/FYVE/PHD zinc finger superfamily protein	AT2G02960.1	protein_coding	RING/FYVE/PHD zinc finger superfamily protein		RING/FYVE/PHD zinc finger superfamily protein; FUNCTIONS IN: zinc ion binding; EXPRESSED IN: 24 plant structures; EXPRESSED DURING: 15 growth stages; CONTAINS InterPro DOMAIN/s: Protein of unknown function DUF3675 (InterPro:IPR022143), Zinc finger, C3HC4 RING-type (InterPro:IPR018957), Zinc finger, RING-CH-type (InterPro:IPR011016); BEST Arabidopsis thaliana protein match is: RING/FYVE/PHD zinc f…
	Potri.010G197600	leaf_circ	exp_pos	NA	NA	PF00149	PTHR11668	KOG0374	3.1.3.16	K06269	TOPP4	type one serine/threonine protein phosphatase 4	AT2G39840.1	protein_coding	type one serine/threonine protein phosphatase 4	Encodes the catalytic subunit of a Type 1 phosphoprotein Ser/Thr phosphatase, expressed in roots, shoots and flowers.	type one serine/threonine protein phosphatase 4 (TOPP4); CONTAINS InterPro DOMAIN/s: Metallophosphoesterase (InterPro:IPR004843), Serine/threonine-specific protein phosphatase/bis(5-nucleosyl)-tetraphosphatase (InterPro:IPR006186); BEST Arabidopsis thaliana protein match is: type one serine/threonine protein phosphatase 2 (TAIR:AT5G59160.3); Has 7176 Blast hits to 6978 proteins in 618 species: Ar…
	Potri.010G208900	leaf_circ	exp_pos	NA	NA	PF00025,PF00071,PF08477,PF04670,PF00009	PTHR11708	KOG0078		K07976	ARA-3,ARA3,ATRAB8A,ATRABE1C,RAB8A	RAB GTPase homolog 8A	AT3G46060.1	protein_coding	RAB GTPase homolog 8A	small GTP-binding protein (ara-3)	RAB GTPase homolog 8A (RAB8A); FUNCTIONS IN: GTP binding; INVOLVED IN: ethylene mediated signaling pathway; LOCATED IN: plasma membrane, vacuole; EXPRESSED IN: 26 plant structures; EXPRESSED DURING: 15 growth stages; CONTAINS InterPro DOMAIN/s: Ras GTPase (InterPro:IPR001806), Small GTP-binding protein (InterPro:IPR005225), Small GTPase (InterPro:IPR020851), Ras (InterPro:IPR013753), Ras small GT…
	Potri.011G004300	leaf_circ	exp_pos	NA	NA	PF02991,PF04110	PTHR10969	KOG1654			ATG8C	Ubiquitin-like superfamily protein	AT1G62040.2	protein_coding	Ubiquitin-like superfamily protein		autophagy 8c (ATG8C); FUNCTIONS IN: microtubule binding; INVOLVED IN: autophagy; EXPRESSED IN: 24 plant structures; EXPRESSED DURING: 15 growth stages; CONTAINS InterPro DOMAIN/s: Light chain 3 (LC3) (InterPro:IPR004241); BEST Arabidopsis thaliana protein match is: Ubiquitin-like superfamily protein (TAIR:AT4G21980.2).
	Potri.011G149500	leaf_circ	meth	NA	NA	PF00403	PTHR22814	KOG1603				Heavy metal transport/detoxification superfamily protein	AT2G18196.1	protein_coding	Heavy metal transport/detoxification superfamily protein		Heavy metal transport/detoxification superfamily protein ; FUNCTIONS IN: metal ion binding; INVOLVED IN: metal ion transport; LOCATED IN: cellular_component unknown; CONTAINS InterPro DOMAIN/s: Heavy metal transport/detoxification protein (InterPro:IPR006121); BEST Arabidopsis thaliana protein match is: Heavy metal transport/detoxification superfamily protein (TAIR:AT4G10465.1); Has 30201 Blast h…
	Potri.014G172800	leaf_circ	meth	NA	NA	PF11210							AT2G04039.1	protein_coding			unknown protein; FUNCTIONS IN: molecular_function unknown; LOCATED IN: chloroplast; EXPRESSED IN: 21 plant structures; EXPRESSED DURING: 13 growth stages; CONTAINS InterPro DOMAIN/s: Protein of unknown function DUF2996 (InterPro:IPR021374); Has 159 Blast hits to 159 proteins in 52 species: Archae - 0; Bacteria - 76; Metazoa - 0; Fungi - 0; Plants - 38; Viruses - 0; Other Eukaryotes - 45 (source: …
	Potri.016G087200	leaf_circ	exp_pos	NA	NA	PF04749						PLAC8 family protein	AT2G37110.1	protein_coding	PLAC8 family protein		PLAC8 family protein; CONTAINS InterPro DOMAIN/s: Protein of unknown function Cys-rich (InterPro:IPR006461); BEST Arabidopsis thaliana protein match is: PLAC8 family protein (TAIR:AT2G40935.1); Has 380 Blast hits to 379 proteins in 46 species: Archae - 0; Bacteria - 0; Metazoa - 10; Fungi - 19; Plants - 350; Viruses - 0; Other Eukaryotes - 1 (source: NCBI BLink).
Potri.005G247700	Potri.002G013700	leaf_circ	exp_pos	NA	NA	PF07732,PF00394,PF07731	PTHR11709	KOG1263			sks5	SKU5 similar 5	AT1G76160.1	protein_coding	SKU5 similar 5		SKU5 similar 5 (sks5); FUNCTIONS IN: oxidoreductase activity, copper ion binding; INVOLVED IN: oxidation reduction; LOCATED IN: apoplast, cell wall, plant-type cell wall; EXPRESSED IN: 24 plant structures; EXPRESSED DURING: 13 growth stages; CONTAINS InterPro DOMAIN/s: Multicopper oxidase, type 3 (InterPro:IPR011707), Cupredoxin (InterPro:IPR008972), Multicopper oxidase, type 2 (InterPro:IPR01170…
	Potri.003G085200	leaf_circ	exp_pos	NA	NA	PF03908	PTHR21230			K08494	ATNPSN11,NPSN11,NSPN11	novel plant snare 11	AT2G35190.1	protein_coding	novel plant snare 11	plant-specific SNARE located in cell plate of dividing cells. cofractionates with the cytokinesis-specific syntaxin, KNOLLE, which is required for the formation of the cell plate.	novel plant snare 11 (NPSN11); FUNCTIONS IN: protein transporter activity, SNAP receptor activity; INVOLVED IN: cytokinesis; LOCATED IN: plasma membrane, cell plate; EXPRESSED IN: 22 plant structures; EXPRESSED DURING: 15 growth stages; CONTAINS InterPro DOMAIN/s: Target SNARE coiled-coil domain (InterPro:IPR000727), Sec20 (InterPro:IPR005606); BEST Arabidopsis thaliana protein match is: novel pl…
	Potri.005G237700	leaf_circ	exp_pos	NA	NA	PF00759	PTHR22298				AtGH9B5,GH9B5	glycosyl hydrolase 9B5	AT1G19940.1	protein_coding	glycosyl hydrolase 9B5		glycosyl hydrolase 9B5 (GH9B5); FUNCTIONS IN: hydrolase activity, hydrolyzing O-glycosyl compounds, catalytic activity; INVOLVED IN: carbohydrate metabolic process; LOCATED IN: endomembrane system; EXPRESSED IN: 18 plant structures; EXPRESSED DURING: 11 growth stages; CONTAINS InterPro DOMAIN/s: Six-hairpin glycosidase (InterPro:IPR012341), Glycoside hydrolase, family 9, active site (InterPro:IPR…
	Potri.005G247700	leaf_circ	NA	NA	NA	PF07732,PF00394,PF07731	PTHR11709	KOG1263			sks5	SKU5 similar 5	AT1G76160.1	protein_coding	SKU5 similar 5		SKU5 similar 5 (sks5); FUNCTIONS IN: oxidoreductase activity, copper ion binding; INVOLVED IN: oxidation reduction; LOCATED IN: apoplast, cell wall, plant-type cell wall; EXPRESSED IN: 24 plant structures; EXPRESSED DURING: 13 growth stages; CONTAINS InterPro DOMAIN/s: Multicopper oxidase, type 3 (InterPro:IPR011707), Cupredoxin (InterPro:IPR008972), Multicopper oxidase, type 2 (InterPro:IPR01170…
	Potri.006G056800	leaf_circ	exp_pos	NA	NA								AT3G57780.1	protein_coding			BEST Arabidopsis thaliana protein match is: nucleolar protein gar2-related (TAIR:AT2G42320.2); Has 3163 Blast hits to 2460 proteins in 357 species: Archae - 16; Bacteria - 291; Metazoa - 841; Fungi - 335; Plants - 248; Viruses - 72; Other Eukaryotes - 1360 (source: NCBI BLink).
	Potri.006G064500	leaf_circ	meth	NA	NA						XGD1	xylogalacturonan deficient 1	AT5G33290.1	protein_coding	xylogalacturonan deficient 1	Acts as a xylogalacturonan xylosyltransferase within the XGA biosynthesis pathway. Involved in pectin biosynthesis.	xylogalacturonan deficient 1 (XGD1); CONTAINS InterPro DOMAIN/s: Exostosin-like (InterPro:IPR004263); BEST Arabidopsis thaliana protein match is: Exostosin family protein (TAIR:AT3G42180.1); Has 35333 Blast hits to 34131 proteins in 2444 species: Archae - 798; Bacteria - 22429; Metazoa - 974; Fungi - 991; Plants - 531; Viruses - 0; Other Eukaryotes - 9610 (source: NCBI BLink).
	Potri.006G090600	leaf_circ	meth	NA	NA	PF00248	PTHR11732	KOG1577				NAD(P)-linked oxidoreductase superfamily protein	AT2G37770.2	protein_coding	NAD(P)-linked oxidoreductase superfamily protein		NAD(P)-linked oxidoreductase superfamily protein; FUNCTIONS IN: oxidoreductase activity; INVOLVED IN: oxidation reduction; EXPRESSED IN: 12 plant structures; EXPRESSED DURING: LP.04 four leaves visible, 4 anthesis, petal differentiation and expansion stage; CONTAINS InterPro DOMAIN/s: Aldo/keto reductase (InterPro:IPR001395), Aldo/keto reductase subgroup (InterPro:IPR020471), Aldo/keto reductase,…
	Potri.006G239700	leaf_circ	meth	NA	NA	PF00230	PTHR19139	KOG0223		K09873	TIP4;1	tonoplast intrinsic protein 4;1	AT2G25810.1	protein_coding	tonoplast intrinsic protein 4;1		tonoplast intrinsic protein 4;1 (TIP4;1); FUNCTIONS IN: water channel activity; INVOLVED IN: transport, transmembrane transport; LOCATED IN: plant-type vacuole membrane, membrane, central vacuole; EXPRESSED IN: 14 plant structures; EXPRESSED DURING: 4 anthesis, F mature embryo stage, petal differentiation and expansion stage, E expanded cotyledon stage, D bilateral stage; CONTAINS InterPro DOMAIN…
	Potri.007G072100	leaf_circ	meth	NA	NA	PF00067	PTHR19383	KOG0157	1.14.-.-	K00517	CYP86B1	cytochrome P450, family 86, subfamily B, polypeptide 1	AT5G23190.1	protein_coding	cytochrome P450, family 86, subfamily B, polypeptide 1	cytochrome P450 CYP86B1, nuclear gene for chloroplast product. CYP86B1 is a very long chain fatty acid hydroxylase specifically involved in polyester monomer biosynthesis during the course of plant development.	cytochrome P450, family 86, subfamily B, polypeptide 1 (CYP86B1); FUNCTIONS IN: electron carrier activity, monooxygenase activity, iron ion binding, oxygen binding, heme binding; INVOLVED IN: very long-chain fatty acid biosynthetic process, suberin biosynthetic process; LOCATED IN: endoplasmic reticulum; EXPRESSED IN: hypocotyl, root, flower; EXPRESSED DURING: petal differentiation and expansion …
	Potri.007G107000	leaf_circ	meth	NA	NA	PF00097	PTHR22763	KOG2930				Zinc finger, C3HC4 type (RING finger) family protein	AT1G18760.1	protein_coding	Zinc finger, C3HC4 type (RING finger) family protein		Zinc finger, C3HC4 type (RING finger) family protein; FUNCTIONS IN: zinc ion binding; CONTAINS InterPro DOMAIN/s: Zinc finger, RING-type (InterPro:IPR001841), Zinc finger, C3HC4 RING-type (InterPro:IPR018957), Ubiquitin interacting motif (InterPro:IPR003903); BEST Arabidopsis thaliana protein match is: RING/U-box superfamily protein (TAIR:AT3G13228.1); Has 8667 Blast hits to 8640 proteins in 280 …
	Potri.008G009500	leaf_circ	exp_pos	NA	NA	PF00389,PF02826,PF07991,PF01842	PTHR10996	KOG0068	1.1.1.95	K00058	PGDH	D-3-phosphoglycerate dehydrogenase	AT1G17745.1	protein_coding	D-3-phosphoglycerate dehydrogenase	encodes a 3-Phosphoglycerate dehydrogenase	3-phosphoglycerate dehydrogenase (PGDH); FUNCTIONS IN: phosphoglycerate dehydrogenase activity, protein binding; INVOLVED IN: L-serine biosynthetic process; LOCATED IN: cytosol, nucleus, chloroplast; EXPRESSED IN: 24 plant structures; EXPRESSED DURING: 14 growth stages; CONTAINS InterPro DOMAIN/s: D-3-phosphoglycerate dehydrogenase (InterPro:IPR006236), D-isomer specific 2-hydroxyacid dehydrogena…
	Potri.008G044500	leaf_circ	meth	NA	NA								AT2G38890.2	protein_coding			unknown protein; FUNCTIONS IN: molecular_function unknown; INVOLVED IN: biological_process unknown; LOCATED IN: cellular_component unknown.
	Potri.008G196100	leaf_circ	meth	NA	NA	PF01487,PF08501	PTHR21089				EMB3004,MEE32	dehydroquinate dehydratase, putative / shikimate dehydrogenase, putative	AT3G06350.1	protein_coding	dehydroquinate dehydratase, putative / shikimate dehydrogenase, putative		MATERNAL EFFECT EMBRYO ARREST 32 (MEE32); FUNCTIONS IN: NADP or NADPH binding, 3-dehydroquinate dehydratase activity, shikimate 5-dehydrogenase activity, binding, catalytic activity; INVOLVED IN: embryo development ending in seed dormancy; LOCATED IN: chloroplast stroma, chloroplast; EXPRESSED IN: 23 plant structures; EXPRESSED DURING: 15 growth stages; CONTAINS InterPro DOMAIN/s: Quinate/shikima…
	Potri.009G038800	leaf_circ	meth	NA	NA	PF04145	PTHR12483	KOG3386			COPT1	copper transporter 1	AT5G59030.1	protein_coding	copper transporter 1	encodes a putative copper transport protein that contains copper-binding motif and functionally complements in copper-transport defective yeast strains	copper transporter 1 (COPT1); CONTAINS InterPro DOMAIN/s: Ctr copper transporter (InterPro:IPR007274); BEST Arabidopsis thaliana protein match is: Ctr copper transporter family (TAIR:AT2G26975.1); Has 1807 Blast hits to 1807 proteins in 277 species: Archae - 0; Bacteria - 0; Metazoa - 736; Fungi - 347; Plants - 385; Viruses - 0; Other Eukaryotes - 339 (source: NCBI BLink).
	Potri.009G053900	leaf_circ	meth	NA	NA	PF00249	PTHR10641	KOG0048		K09422	ATMYB46,MYB46	myb domain protein 46	AT5G12870.1	protein_coding	myb domain protein 46	Member of the R2R3 factor gene family.	myb domain protein 46 (MYB46); CONTAINS InterPro DOMAIN/s: SANT, DNA-binding (InterPro:IPR001005), Homeodomain-like (InterPro:IPR009057), Myb, DNA-binding (InterPro:IPR014778), HTH transcriptional regulator, Myb-type, DNA-binding (InterPro:IPR017930), Homeodomain-related (InterPro:IPR012287), Myb transcription factor (InterPro:IPR015495); BEST Arabidopsis thaliana protein match is: myb domain pro…
	Potri.010G118300	leaf_circ	meth	NA	NA	PF07714,PF00069	PTHR23258	KOG1187				Protein kinase superfamily protein	AT1G66920.2	protein_coding	Protein kinase superfamily protein		Protein kinase superfamily protein; FUNCTIONS IN: protein serine/threonine kinase activity, protein kinase activity, kinase activity, ATP binding; INVOLVED IN: protein amino acid phosphorylation; LOCATED IN: endomembrane system; CONTAINS InterPro DOMAIN/s: Protein kinase, ATP binding site (InterPro:IPR017441), Serine/threonine-protein kinase domain (InterPro:IPR002290), Serine-threonine/tyrosine-…
	Potri.010G252500	leaf_circ	exp_pos	NA	NA		PTHR10420:SF18					Ubiquitin-specific protease family C19-related protein	AT1G16860.1	protein_coding	Ubiquitin-specific protease family C19-related protein		Ubiquitin-specific protease family C19-related protein; LOCATED IN: plasma membrane; BEST Arabidopsis thaliana protein match is: Ubiquitin-specific protease family C19-related protein (TAIR:AT1G78880.1); Has 605 Blast hits to 295 proteins in 85 species: Archae - 0; Bacteria - 22; Metazoa - 26; Fungi - 28; Plants - 169; Viruses - 0; Other Eukaryotes - 360 (source: NCBI BLink).
	Potri.013G144700	leaf_circ	exp_pos	NA	NA	PF04144	PTHR10687	KOG3088				Secretory carrier membrane protein (SCAMP) family protein	AT2G20840.1	protein_coding	Secretory carrier membrane protein (SCAMP) family protein		Secretory carrier membrane protein (SCAMP) family protein; FUNCTIONS IN: transmembrane transporter activity; INVOLVED IN: protein transport; LOCATED IN: plasma membrane; EXPRESSED IN: 24 plant structures; EXPRESSED DURING: 15 growth stages; CONTAINS InterPro DOMAIN/s: SCAMP (InterPro:IPR007273); BEST Arabidopsis thaliana protein match is: Secretory carrier membrane protein (SCAMP) family protein …
	Potri.018G087700	leaf_circ	exp_pos	NA	NA	PF00535		KOG2547				Nucleotide-diphospho-sugar transferases superfamily protein	AT2G19880.2	protein_coding	Nucleotide-diphospho-sugar transferases superfamily protein		Nucleotide-diphospho-sugar transferases superfamily protein; FUNCTIONS IN: ceramide glucosyltransferase activity; INVOLVED IN: biological_process unknown; LOCATED IN: endomembrane system; EXPRESSED IN: 24 plant structures; EXPRESSED DURING: 15 growth stages; CONTAINS InterPro DOMAIN/s: Glycosyl transferase, family 2 (InterPro:IPR001173).
	Potri.019G104000	leaf_circ	exp_pos	NA	NA	PF04144	PTHR10687	KOG3088				Secretory carrier membrane protein (SCAMP) family protein	AT2G20840.1	protein_coding	Secretory carrier membrane protein (SCAMP) family protein		Secretory carrier membrane protein (SCAMP) family protein; FUNCTIONS IN: transmembrane transporter activity; INVOLVED IN: protein transport; LOCATED IN: plasma membrane; EXPRESSED IN: 24 plant structures; EXPRESSED DURING: 15 growth stages; CONTAINS InterPro DOMAIN/s: SCAMP (InterPro:IPR007273); BEST Arabidopsis thaliana protein match is: Secretory carrier membrane protein (SCAMP) family protein …
	Potri.001G173900	leaf_circ	exp_pos	NA	NA	PF05641,PF03735						Plant Tudor-like RNA-binding protein	AT4G32440.1	protein_coding	Plant Tudor-like RNA-binding protein		Plant Tudor-like RNA-binding protein; FUNCTIONS IN: RNA binding; INVOLVED IN: biological_process unknown; EXPRESSED IN: 21 plant structures; EXPRESSED DURING: 10 growth stages; CONTAINS InterPro DOMAIN/s: ENT (InterPro:IPR005491), Tudor-like, plant (InterPro:IPR014002), Agenet (InterPro:IPR008395); BEST Arabidopsis thaliana protein match is: Plant Tudor-like protein (TAIR:AT2G25590.1); Has 1807 B…
	Potri.001G455600	leaf_circ	exp_pos	NA	NA	PF06650	PTHR16166					Protein of unknown function (DUF1162)	AT5G24740.1	protein_coding	Protein of unknown function (DUF1162)		INVOLVED IN: protein localization; EXPRESSED IN: 22 plant structures; EXPRESSED DURING: 13 growth stages; CONTAINS InterPro DOMAIN/s: Vacuolar protein sorting-associated protein (InterPro:IPR009543); BEST Arabidopsis thaliana protein match is: calcium-dependent lipid-binding family protein (TAIR:AT1G48090.1); Has 2219 Blast hits to 1322 proteins in 202 species: Archae - 0; Bacteria - 2; Metazoa -…
	Potri.002G143000	leaf_circ	exp_pos	NA	NA	PF04054	PTHR13162	KOG1831				transcription regulators	AT1G02080.2	protein_coding	transcription regulators		transcription regulators; FUNCTIONS IN: transcription regulator activity; EXPRESSED IN: 25 plant structures; EXPRESSED DURING: 15 growth stages; CONTAINS InterPro DOMAIN/s: CCR4-Not complex component, Not1 (InterPro:IPR007196).
	Potri.002G188400	leaf_circ	exp_pos	NA	NA	PF02892,PF04937,PF05699						hAT dimerisation domain-containing protein	AT3G17450.1	protein_coding	hAT dimerisation domain-containing protein		hAT dimerisation domain-containing protein; FUNCTIONS IN: protein dimerization activity, DNA binding; INVOLVED IN: biological_process unknown; LOCATED IN: cellular_component unknown; EXPRESSED IN: 22 plant structures; EXPRESSED DURING: 14 growth stages; CONTAINS InterPro DOMAIN/s: HAT dimerisation (InterPro:IPR008906), Zinc finger, BED-type predicted (InterPro:IPR003656), Protein of unknown funct…
	Potri.002G257100	leaf_circ	meth	NA	NA		PTHR17204	KOG1258		K13217	PRP39	Tetratricopeptide repeat (TPR)-like superfamily protein	AT1G04080.1	protein_coding	Tetratricopeptide repeat (TPR)-like superfamily protein		PRP39; FUNCTIONS IN: binding; INVOLVED IN: regulation of timing of transition from vegetative to reproductive phase; LOCATED IN: intracellular, nucleus; EXPRESSED IN: 28 plant structures; EXPRESSED DURING: 13 growth stages; CONTAINS InterPro DOMAIN/s: RNA-processing protein, HAT helix (InterPro:IPR003107), Tetratricopeptide-like helical (InterPro:IPR011990), Suppressor of forked (InterPro:IPR0088…
	Potri.004G173600	leaf_circ	meth	NA	NA	PF04515	PTHR12385	KOG1362				Plasma-membrane choline transporter family protein	AT4G38640.1	protein_coding	Plasma-membrane choline transporter family protein		Plasma-membrane choline transporter family protein; CONTAINS InterPro DOMAIN/s: Protein of unknown function DUF580 (InterPro:IPR007603); Has 30201 Blast hits to 17322 proteins in 780 species: Archae - 12; Bacteria - 1396; Metazoa - 17338; Fungi - 3422; Plants - 5037; Viruses - 0; Other Eukaryotes - 2996 (source: NCBI BLink).
	Potri.005G083800	leaf_circ	meth	NA	NA	PF00622,PF10408	PTHR13363	KOG4692	6.3.2.19	K12169	RKP	related to KPC1	AT2G22010.1	protein_coding	related to KPC1	Encodes a protein predicted to act as a RING E3 ubiquitin ligase. It appears to regulate the stability of the KRP1/ICK1 cyclin dependent kinase inhibitor. Induced by beet severe curly virus (BSCTV) C4 protein.	related to KPC1 (RKP); FUNCTIONS IN: zinc ion binding; INVOLVED IN: regulation of cell cycle, response to virus, proteolysis involved in cellular protein catabolic process; EXPRESSED IN: 25 plant structures; EXPRESSED DURING: 15 growth stages; CONTAINS InterPro DOMAIN/s: Zinc finger, RING-type (InterPro:IPR001841), SPla/RYanodine receptor subgroup (InterPro:IPR018355), B302 (SPRY)-like (InterPro:…
	Potri.005G247900	leaf_circ	NA	NA	NA	PF11976,PF00240	PTHR15204	KOG4248				Ubiquitin-like superfamily protein	AT5G42220.1	protein_coding	Ubiquitin-like superfamily protein		Ubiquitin-like superfamily protein; CONTAINS InterPro DOMAIN/s: Ubiquitin subgroup (InterPro:IPR019956), Ubiquitin conserved site (InterPro:IPR019954), Ubiquitin (InterPro:IPR000626), Ubiquitin supergroup (InterPro:IPR019955); BEST Arabidopsis thaliana protein match is: Ubiquitin-like superfamily protein (TAIR:AT5G25270.1); Has 12270 Blast hits to 6672 proteins in 779 species: Archae - 2; Bacteri…
	Potri.006G244900	leaf_circ	meth	NA	NA		PTHR22835	KOG1811					AT2G25730.2	protein_coding			unknown protein; LOCATED IN: cellular_component unknown; EXPRESSED IN: 23 plant structures; EXPRESSED DURING: 14 growth stages.
	Potri.007G001500	leaf_circ	meth	NA	NA	PF00400	PTHR22844	KOG0649		K13175	AtTHO6,DWA1,THO6	DWD (DDB1-binding WD40 protein) hypersensitive to ABA 1	AT2G19430.1	protein_coding	DWD (DDB1-binding WD40 protein) hypersensitive to ABA 1	This gene is predicted to encode a protein with a DWD motif. It can bind to DDB1a in Y2H assays, and DDB1b in co-IP assays, and may be involved in the formation of a CUL4-based E3 ubiquitin ligase. Encodes a component of the putative Arabidopsis THO/TREX complex: THO1 or HPR1 (At5g09860), THO2 (At1g24706), THO3 or TEX1 (At5g56130), THO5 (At5g42920, At1g45233), THO6 (At2g19430), and THO7 (At5g1679…	DWD (DDB1-binding WD40 protein) hypersensitive to ABA 1 (DWA1); CONTAINS InterPro DOMAIN/s: WD40 repeat 2 (InterPro:IPR019782), WD40 repeat-like-containing domain (InterPro:IPR011046), WD40 repeat, conserved site (InterPro:IPR019775), WD40-repeat-containing domain (InterPro:IPR017986), WD40/YVTN repeat-like-containing domain (InterPro:IPR015943), WD40 repeat (InterPro:IPR001680), WD40 repeat, sub…
	Potri.007G057900	leaf_circ	exp_pos	NA	NA	PF02259,PF00454	PTHR11139	KOG0889				Phosphatidylinositol 3- and 4-kinase family protein with FAT domain	AT2G17930.1	protein_coding	Phosphatidylinositol 3- and 4-kinase family protein with FAT domain		Phosphatidylinositol 3- and 4-kinase family protein with FAT domain; FUNCTIONS IN: inositol or phosphatidylinositol kinase activity, binding, phosphotransferase activity, alcohol group as acceptor; EXPRESSED IN: 24 plant structures; EXPRESSED DURING: 13 growth stages; CONTAINS InterPro DOMAIN/s: Phosphatidylinositol 3-/4-kinase, catalytic (InterPro:IPR000403), PIK-related kinase, FAT (InterPro:IP…
	Potri.008G195900	leaf_circ	exp_pos	NA	NA	PF00176,PF00270,PF00271	PTHR10799	KOG0386			CHR3,SYD	P-loop containing nucleoside triphosphate hydrolases superfamily protein	AT2G28290.1	protein_coding	P-loop containing nucleoside triphosphate hydrolases superfamily protein	Encodes a SWI2/SNF2-like protein in the SNF2 subclass. Homozygous plants with null mutations exhibit premature termination of the meristem and carpelloid structures from the inflorescence meristem. Co-activator of floral homeotic gene expression. Acts with LFY to regulate shoot apical meristem identity. Required for meristem maintenance. Regulates flowering under a non-inductive photoperiod. It p…	SPLAYED (SYD); CONTAINS InterPro DOMAIN/s: DEAD-like helicase, N-terminal (InterPro:IPR014001), DNA/RNA helicase, C-terminal (InterPro:IPR001650), Helicase/SANT-associated, DNA binding (InterPro:IPR014012), Helicase, superfamily 1/2, ATP-binding domain (InterPro:IPR014021), SNF2-related (InterPro:IPR000330); BEST Arabidopsis thaliana protein match is: Homeotic gene regulator (TAIR:AT3G06010.1); H…
	Potri.008G205600	leaf_circ	meth	NA	NA	PF04851,PF00176,PF11496,PF00271,PF09110,PF09111	PTHR10799	KOG0385	3.6.4.-	K11654	CHR11	chromatin-remodeling protein 11	AT3G06400.2	protein_coding	chromatin-remodeling protein 11	Encodes a SWI2/SNF2 chromatin remodeling protein belonging to the ISWI family. Involved in nuclear proliferation during megagametogenesis and cell expansion in the sporophyte. Constitutively expressed. RNAi induced loss of function in megagametogenesis results in female sterility.35S:RNAi plants have reduced stature.	chromatin-remodeling protein 11 (CHR11); FUNCTIONS IN: in 7 functions; INVOLVED IN: cell growth, embryo sac development; LOCATED IN: nucleus, chromatin remodeling complex; EXPRESSED IN: 24 plant structures; EXPRESSED DURING: 15 growth stages; CONTAINS InterPro DOMAIN/s: ATPase, nucleosome remodelling ISWI, HAND domain (InterPro:IPR015194), SANT, eukarya (InterPro:IPR017884), SNF2-related (InterPr…
	Potri.009G084500	leaf_circ	exp_pos	NA	NA	PF11865,PF02259,PF08771,PF00454,PF02260	PTHR11139	KOG0891		K07203	TOR	target of rapamycin	AT1G50030.1	protein_coding	target of rapamycin	Related to TOR proteins from yeast and mammals, regulators of cell growth in response to nutrient availability. TOR proteins belong to the family of phosphatidylinositol 3-kinase and are targets of the antiproliferative drug rapamycin. AtTOR binds the yeast FKBP12 protein in the presence of Rapamycin, is involved in embryogenesis and is expressed in embryos, endosperm and meristems.	target of rapamycin (TOR); FUNCTIONS IN: protein binding, 1-phosphatidylinositol-3-kinase activity; INVOLVED IN: embryo development ending in seed dormancy; LOCATED IN: chloroplast; EXPRESSED IN: 28 plant structures; EXPRESSED DURING: 15 growth stages; CONTAINS InterPro DOMAIN/s: Phosphatidylinositol 3-/4-kinase, catalytic (InterPro:IPR000403), Armadillo-like helical (InterPro:IPR011989), FKBP12-…
	Potri.010G054500	leaf_circ	meth	NA	NA	PF01432	PTHR11804	KOG2089				Zincin-like metalloproteases family protein	AT1G67690.1	protein_coding	Zincin-like metalloproteases family protein		Zincin-like metalloproteases family protein; FUNCTIONS IN: metalloendopeptidase activity; INVOLVED IN: proteolysis; LOCATED IN: cellular_component unknown; EXPRESSED IN: 21 plant structures; EXPRESSED DURING: 13 growth stages; CONTAINS InterPro DOMAIN/s: Peptidase M3A/M3B, thimet/oligopeptidase F (InterPro:IPR001567); BEST Arabidopsis thaliana protein match is: Zincin-like metalloproteases family…
	Potri.010G142700	leaf_circ	exp_pos	NA	NA	PF00400,PF00439	PTHR16266	KOG0271				WD40/YVTN repeat-like-containing domain;Bromodomain	AT5G49430.1	protein_coding	WD40/YVTN repeat-like-containing domain;Bromodomain		WD40/YVTN repeat-like-containing domain;Bromodomain; CONTAINS InterPro DOMAIN/s: WD40 repeat 2 (InterPro:IPR019782), WD40 repeat, conserved site (InterPro:IPR019775), WD40 repeat (InterPro:IPR001680), Bromodomain (InterPro:IPR001487), WD40 repeat-like-containing domain (InterPro:IPR011046), WD40-repeat-containing domain (InterPro:IPR017986), WD40/YVTN repeat-like-containing domain (InterPro:IPR01…
	Potri.010G153300	leaf_circ	exp_pos	NA	NA	PF00069,PF02138,PF00400	PTHR13743	KOG1786				protein serine/threonine kinases;protein tyrosine kinases;ATP binding;protein kinases	AT5G18525.1	protein_coding	protein serine/threonine kinases;protein tyrosine kinases;ATP binding;protein kinases		protein serine/threonine kinases;protein tyrosine kinases;ATP binding;protein kinases; FUNCTIONS IN: protein serine/threonine kinase activity, protein tyrosine kinase activity, protein kinase activity, ATP binding; INVOLVED IN: protein amino acid phosphorylation; LOCATED IN: CUL4 RING ubiquitin ligase complex; EXPRESSED IN: 22 plant structures; EXPRESSED DURING: 13 growth stages; CONTAINS InterPr…
	Potri.013G035800	leaf_circ	meth	NA	NA	PF04810,PF04811,PF08033,PF04815,PF00626	PTHR13803	KOG1984		K14007		Sec23/Sec24 protein transport family protein	AT4G32640.1	protein_coding	Sec23/Sec24 protein transport family protein		Sec23/Sec24 protein transport family protein; FUNCTIONS IN: zinc ion binding; INVOLVED IN: intracellular protein transport, ER to Golgi vesicle-mediated transport; LOCATED IN: COPII vesicle coat; EXPRESSED IN: 23 plant structures; EXPRESSED DURING: 13 growth stages; CONTAINS InterPro DOMAIN/s: Sec23/Sec24, helical domain (InterPro:IPR006900), Sec23/Sec24 beta-sandwich (InterPro:IPR012990), Sec23/…
	Potri.015G056700	leaf_circ	exp_pos	NA	NA	PF02889,PF00270,PF04851,PF00271	PTHR11752	KOG0331	3.6.1.-	K01529		U5 small nuclear ribonucleoprotein helicase	AT5G61140.2	protein_coding	U5 small nuclear ribonucleoprotein helicase	Encodes a predicted protein with 30% identity with MER3/RCK.	U5 small nuclear ribonucleoprotein helicase; FUNCTIONS IN: in 6 functions; EXPRESSED IN: 24 plant structures; EXPRESSED DURING: 13 growth stages; CONTAINS InterPro DOMAIN/s: ATPase, AAA+ type, core (InterPro:IPR003593), DNA/RNA helicase, DEAD/DEAH box type, N-terminal (InterPro:IPR011545), Sec63 domain (InterPro:IPR004179), Sec63 domain, subgroup (InterPro:IPR018127), DEAD-like helicase, N-termin…
	Potri.016G132000	leaf_circ	meth	NA	NA	PF00400	PTHR12848	KOG1517			ATRAPTOR1B,RAPTOR1,RAPTOR1B	HEAT repeat ;WD domain, G-beta repeat protein protein	AT3G08850.1	protein_coding	HEAT repeat ;WD domain, G-beta repeat protein protein	Encodes one of two Arabidopsis RAPTOR/KOG1 homologs. RAPTOR proteins are binding partners of the target of rapamycin kinase that is present in all eukaryotes and play a central role in the stimulation of cell growth and metabolism in response to nutrients. Mutants show embryo lethal phenotype which occurs at pre-globular stage. May interact with TOR kinase in a rapamycin like signaling pathway. I…	RAPTOR1; CONTAINS InterPro DOMAIN/s: HEAT (InterPro:IPR000357), Armadillo-like helical (InterPro:IPR011989), WD40 repeat (InterPro:IPR001680), Regulatory associated protein of TOR (InterPro:IPR004083), WD40 repeat-like-containing domain (InterPro:IPR011046), WD40-repeat-containing domain (InterPro:IPR017986), WD40/YVTN repeat-like-containing domain (InterPro:IPR015943), Armadillo-type fold (Inter…
	Potri.017G073900	leaf_circ	meth	NA	NA	PF01074,PF09261,PF07748	PTHR11607	KOG1958	3.2.1.114	K01231	ATGMII,GMII	golgi alpha-mannosidase II	AT5G14950.1	protein_coding	golgi alpha-mannosidase II	Encodes a golgi alpha-mannosidase, an enzyme responsible for the formation of major complex-type N-glycans.	golgi alpha-mannosidase II (GMII); CONTAINS InterPro DOMAIN/s: Glycoside hydrolase-type carbohydrate-binding (InterPro:IPR011013), Glycoside hydrolase/deacetylase, beta/alpha-barrel (InterPro:IPR011330), Glycoside hydrolase, family 38, central domain (InterPro:IPR015341), Glycoside hydrolase, family 38, core (InterPro:IPR000602), Glycosyl hydrolases 38, C-terminal (InterPro:IPR011682); BEST Arabi…
Potri.006G275800	NA	IWva_IWvc	NA	metabolomics_1120_C1_538_17.65	NA	NA	NA	NA	NA	NA	NA	NA	NA	NA	NA	NA	NA
	Potri.006G081100	IWva_IWvc	meth	NA	NA	PF00642				K14321		Zinc finger C-x8-C-x5-C-x3-H type family protein	AT1G75340.2	protein_coding	Zinc finger C-x8-C-x5-C-x3-H type family protein		Zinc finger C-x8-C-x5-C-x3-H type family protein; FUNCTIONS IN: zinc ion binding, nucleic acid binding; INVOLVED IN: biological_process unknown; LOCATED IN: mitochondrion; EXPRESSED IN: 22 plant structures; EXPRESSED DURING: 13 growth stages; CONTAINS InterPro DOMAIN/s: Zinc finger, CCCH-type (InterPro:IPR000571).
	Potri.006G275800	IWva_IWvc	NA	NA	NA	PF00931,PF00560	PTHR23258	KOG4658				NB-ARC domain-containing disease resistance protein	AT3G14470.1	protein_coding	NB-ARC domain-containing disease resistance protein		NB-ARC domain-containing disease resistance protein; FUNCTIONS IN: protein binding; INVOLVED IN: apoptosis, defense response; LOCATED IN: endomembrane system; EXPRESSED IN: 23 plant structures; EXPRESSED DURING: 14 growth stages; CONTAINS InterPro DOMAIN/s: Leucine-rich repeat-containing protein (InterPro:IPR015766), NB-ARC (InterPro:IPR002182), Leucine-rich repeat (InterPro:IPR001611), Disease r…
	Potri.007G000400	IWva_IWvc	meth	NA	NA								AT4G37920.1	protein_coding			unknown protein; FUNCTIONS IN: molecular_function unknown; INVOLVED IN: biological_process unknown; LOCATED IN: chloroplast thylakoid membrane, chloroplast, chloroplast envelope; BEST Arabidopsis thaliana protein match is: unknown protein (TAIR:AT1G36320.1); Has 123 Blast hits to 120 proteins in 40 species: Archae - 2; Bacteria - 11; Metazoa - 8; Fungi - 0; Plants - 85; Viruses - 0; Other Eukaryo…
	Potri.008G201700	IWva_IWvc	meth	NA	NA		PTHR10759					Ribosomal protein L34e superfamily protein	AT3G06180.1	protein_coding	Ribosomal protein L34e superfamily protein		Ribosomal protein L34e superfamily protein; FUNCTIONS IN: structural constituent of ribosome; INVOLVED IN: translation; LOCATED IN: ribosome, intracellular, chloroplast; EXPRESSED IN: 23 plant structures; EXPRESSED DURING: 14 growth stages; CONTAINS InterPro DOMAIN/s: Ribosomal protein L34e (InterPro:IPR008195); BEST Arabidopsis thaliana protein match is: Ribosomal protein L34e superfamily protei…
	Potri.012G096200	IWva_IWvc	meth	NA	NA
	Potri.013G038300	IWva_IWvc	meth	NA	NA	PF03638	PTHR12446				ATTSO1,TSO1	Tesmin/TSO1-like CXC domain-containing protein	AT3G22780.1	protein_coding	Tesmin/TSO1-like CXC domain-containing protein	putative DNA binding protein (tso1) mRNA, tso1-3 allele,	CHINESE FOR 'UGLY' (TSO1); CONTAINS InterPro DOMAIN/s: Tesmin/TSO1-like, CXC (InterPro:IPR005172); BEST Arabidopsis thaliana protein match is: TESMIN/TSO1-like CXC 2 (TAIR:AT4G14770.1); Has 1209 Blast hits to 687 proteins in 91 species: Archae - 0; Bacteria - 0; Metazoa - 404; Fungi - 6; Plants - 347; Viruses - 0; Other Eukaryotes - 452 (source: NCBI BLink).
	Potri.014G195900	IWva_IWvc	meth	NA	NA	PF05023,PF09328		KOG0632			ARA8,ATPCS1,CAD1,PCS1	phytochelatin synthase 1 (PCS1)	AT5G44070.1	protein_coding	phytochelatin synthase 1 (PCS1)	Phytochelatin synthase gene confers tolerance to cadmium ions. Catalyzes phytochelatin (PC) synthesis from glutathione (GSH) in the presence of Cd2+, Zn2+, Cu2+ and Fe3+, but not by Co2+ or Ni2+.	CADMIUM SENSITIVE 1 (CAD1); FUNCTIONS IN: cadmium ion binding, copper ion binding, glutathione gamma-glutamylcysteinyltransferase activity; INVOLVED IN: in 6 processes; LOCATED IN: cytosol; EXPRESSED IN: 24 plant structures; EXPRESSED DURING: 13 growth stages; CONTAINS InterPro DOMAIN/s: Phytochelatin synthase, C-terminal (InterPro:IPR015407), Phytochelatin synthase (InterPro:IPR007719); BEST Ara…
	Potri.015G123600	IWva_IWvc	meth	NA	NA	PF00118	PTHR11353	KOG0356			EMB3007	TCP-1/cpn60 chaperonin family protein	AT5G18820.1	protein_coding	TCP-1/cpn60 chaperonin family protein		embryo defective 3007 (EMB3007); FUNCTIONS IN: ATP binding; INVOLVED IN: embryo development ending in seed dormancy; LOCATED IN: chloroplast, cytoplasm; EXPRESSED IN: 14 plant structures; EXPRESSED DURING: 8 growth stages; CONTAINS InterPro DOMAIN/s: Chaperonin Cpn60/TCP-1 (InterPro:IPR002423), Chaperonin Cpn60 (InterPro:IPR001844); BEST Arabidopsis thaliana protein match is: chaperonin-60alpha (…
	Potri.016G018800	IWva_IWvc	meth	NA	NA	PF02892,PF04937,PF05699						hAT transposon superfamily	AT4G15020.1	protein_coding	hAT transposon superfamily		hAT transposon superfamily; FUNCTIONS IN: protein dimerization activity, DNA binding; INVOLVED IN: biological_process unknown; LOCATED IN: cellular_component unknown; EXPRESSED IN: 19 plant structures; EXPRESSED DURING: 8 growth stages; CONTAINS InterPro DOMAIN/s: HAT dimerisation (InterPro:IPR008906), Zinc finger, BED-type predicted (InterPro:IPR003656), Protein of unknown function DUF659 (Inter…
	Potri.T015400	IWva_IWvc	meth	NA	NA	PF00931,PF01637,PF05729						NB-ARC domain-containing disease resistance protein	AT4G27190.1	protein_coding	NB-ARC domain-containing disease resistance protein		NB-ARC domain-containing disease resistance protein; FUNCTIONS IN: nucleoside-triphosphatase activity, nucleotide binding, ATP binding; INVOLVED IN: apoptosis, defense response; LOCATED IN: cellular_component unknown; CONTAINS InterPro DOMAIN/s: ATPase, AAA+ type, core (InterPro:IPR003593), NB-ARC (InterPro:IPR002182), Disease resistance protein (InterPro:IPR000767); BEST Arabidopsis thaliana pro…
Potri.007G061600	Potri.005G240900	LA_LD_LL_LW	meth	NA	NA	PF00314						Pathogenesis-related thaumatin superfamily protein	AT1G75800.1	protein_coding	Pathogenesis-related thaumatin superfamily protein		Pathogenesis-related thaumatin superfamily protein; FUNCTIONS IN: molecular_function unknown; INVOLVED IN: response to other organism; LOCATED IN: endomembrane system; EXPRESSED IN: 22 plant structures; EXPRESSED DURING: 13 growth stages; CONTAINS InterPro DOMAIN/s: Thaumatin, conserved site (InterPro:IPR017949), Thaumatin, pathogenesis-related (InterPro:IPR001938); BEST Arabidopsis thaliana prot…
	Potri.006G051700	LA_LD_LL_LW	meth	NA	NA	PF00560,PF07714,PF00069	PTHR23258	KOG1187				Leucine-rich repeat protein kinase family protein	AT2G41820.1	protein_coding	Leucine-rich repeat protein kinase family protein		Leucine-rich repeat protein kinase family protein; FUNCTIONS IN: protein serine/threonine kinase activity, kinase activity, ATP binding; INVOLVED IN: transmembrane receptor protein tyrosine kinase signaling pathway, protein amino acid phosphorylation; LOCATED IN: plasma membrane; EXPRESSED IN: 20 plant structures; EXPRESSED DURING: 13 growth stages; CONTAINS InterPro DOMAIN/s: Protein kinase, cat…
	Potri.006G082700	LA_LD_LL_LW	meth	NA	NA	PF00892						nodulin MtN21 /EamA-like transporter family protein	AT2G37460.1	protein_coding	nodulin MtN21 /EamA-like transporter family protein		nodulin MtN21 /EamA-like transporter family protein; LOCATED IN: membrane; EXPRESSED IN: 23 plant structures; EXPRESSED DURING: 13 growth stages; CONTAINS InterPro DOMAIN/s: Protein of unknown function DUF6, transmembrane (InterPro:IPR000620); BEST Arabidopsis thaliana protein match is: nodulin MtN21 /EamA-like transporter family protein (TAIR:AT2G37450.2); Has 3094 Blast hits to 3077 proteins in…
	Potri.006G099100	LA_LD_LL_LW	meth	NA	NA	PF08263,PF00560,PF00069,PF07714	PTHR23258	KOG1187				Leucine-rich repeat protein kinase family protein	AT3G47570.1	protein_coding	Leucine-rich repeat protein kinase family protein		Leucine-rich repeat protein kinase family protein; FUNCTIONS IN: protein serine/threonine kinase activity, kinase activity, ATP binding; INVOLVED IN: transmembrane receptor protein tyrosine kinase signaling pathway, protein amino acid phosphorylation; LOCATED IN: plasma membrane; EXPRESSED IN: 13 plant structures; EXPRESSED DURING: 8 growth stages; CONTAINS InterPro DOMAIN/s: Protein kinase, ATP …
	Potri.007G061600	LA_LD_LL_LW	NA	NA	NA	PF03635	PTHR11099				VPS35A,ZIP3	VPS35 homolog A	AT2G17790.1	protein_coding	VPS35 homolog A	Encodes a protein with similarity to yeast VPS35 which encodes a component of the retromer involved in retrograde endosomal transport. Mutants partially suppress the loss of VTI11 function in Arabidopsis and restores gravitropism in the double mutant.	VPS35 homolog A (VPS35A); CONTAINS InterPro DOMAIN/s: Vacuolar protein sorting-associated protein 35 (InterPro:IPR005378); BEST Arabidopsis thaliana protein match is: VPS35 homolog B (TAIR:AT1G75850.1); Has 618 Blast hits to 509 proteins in 212 species: Archae - 0; Bacteria - 0; Metazoa - 194; Fungi - 224; Plants - 73; Viruses - 0; Other Eukaryotes - 127 (source: NCBI BLink).
	Potri.009G023900	LA_LD_LL_LW	meth	NA	NA	PF00285	PTHR11739				ATCS,CSY4	Citrate synthase family protein	AT2G44350.2	protein_coding	Citrate synthase family protein	encodes a mitochrondrion targeted citrate synthase, the first enzyme of the tricarboxylic acid cycle, catalyzing the condensation of acetyl-CoA and oxaloacetate, finally yielding citrate and CoA.	ATCS; FUNCTIONS IN: citrate (SI)-synthase activity, zinc ion binding, ATP binding; INVOLVED IN: response to cadmium ion, tricarboxylic acid cycle; LOCATED IN: mitochondrion, cell wall, chloroplast; EXPRESSED IN: 25 plant structures; EXPRESSED DURING: 15 growth stages; CONTAINS InterPro DOMAIN/s: Citrate synthase-like, large alpha subdomain (InterPro:IPR016142), Citrate synthase, eukaryotic (Inter…
	Potri.009G087800	LA_LD_LL_LW	meth	NA	NA	PF02018,PF00331						Glycosyl hydrolase family 10 protein	AT4G33840.1	protein_coding	Glycosyl hydrolase family 10 protein		Glycosyl hydrolase family 10 protein; FUNCTIONS IN: cation binding, hydrolase activity, hydrolyzing O-glycosyl compounds, catalytic activity; INVOLVED IN: carbohydrate metabolic process; LOCATED IN: endomembrane system; CONTAINS InterPro DOMAIN/s: Glycoside hydrolase, family 10 (InterPro:IPR001000), Carbohydrate-binding, CenC-like (InterPro:IPR003305), Glycoside hydrolase, catalytic core (InterPr…
	Potri.010G239100	LA_LD_LL_LW	meth	NA	NA	PF00111				K02639	ATFD3,FD3	ferredoxin 3	AT2G27510.1	protein_coding	ferredoxin 3		ferredoxin 3 (FD3); FUNCTIONS IN: electron carrier activity, iron-sulfur cluster binding, 2 iron, 2 sulfur cluster binding; INVOLVED IN: electron transport chain; LOCATED IN: chloroplast; EXPRESSED IN: 22 plant structures; EXPRESSED DURING: 13 growth stages; CONTAINS InterPro DOMAIN/s: 2Fe-2S ferredoxin, iron-sulphur binding site (InterPro:IPR006058), Ferredoxin (InterPro:IPR001041), Ferredoxin […
	Potri.013G014500	LA_LD_LL_LW	meth	NA	NA	PF03083	PTHR10791	KOG1623				Nodulin MtN3 family protein	AT4G15920.1	protein_coding	Nodulin MtN3 family protein		Nodulin MtN3 family protein; INVOLVED IN: biological_process unknown; LOCATED IN: endomembrane system, integral to membrane, membrane; EXPRESSED IN: 23 plant structures; EXPRESSED DURING: 13 growth stages; CONTAINS InterPro DOMAIN/s: MtN3/saliva-related transmembrane protein, conserved region (InterPro:IPR018169), RAG1-activating protein 1 homologue (InterPro:IPR018179), RAG1-activating protein-1…
	Potri.015G013100	LA_LD_LL_LW	meth	NA	NA		PTHR23056	KOG0034			ATSOS3,CBL4,SOS3	Calcium-binding EF-hand family protein	AT5G24270.1	protein_coding	Calcium-binding EF-hand family protein	encodes a calcium sensor that is essential for K+ nutrition, K+/Na+ selectivity, and salt tolerance. The protein is similar to calcineurin B. Lines carrying recessive mutations are hypersensitive to Na+ and Li+ stresses and is unable to grow in low K+. The growth defect is rescued by extracellular calcium.	SALT OVERLY SENSITIVE 3 (SOS3); CONTAINS InterPro DOMAIN/s: Recoverin (InterPro:IPR001125), EF-HAND 2 (InterPro:IPR018249), Calcineurin B protein (InterPro:IPR015757), EF-hand-like domain (InterPro:IPR011992), Calcium-binding EF-hand (InterPro:IPR002048); BEST Arabidopsis thaliana protein match is: calcineurin B-like protein 8 (TAIR:AT1G64480.1); Has 1807 Blast hits to 1807 proteins in 277 specie…
	Potri.015G033500	LA_LD_LL_LW	meth	NA	NA
Potri.007G099700	Potri.001G241800	LA_LD_LL_LW	exp_pos	NA	NA	PF03514					ATGRAS2,GRAS2,SCL14	SCARECROW-like 14	AT1G07530.1	protein_coding	SCARECROW-like 14	Encodes a member of the GRAS family of transcription factors. The protein interacts with the TGA2 transcription factor and affects the transcription of stress-responsive genes. The protein is found in the nucleus and is also exported to the cytoplasm.	SCARECROW-like 14 (SCL14); CONTAINS InterPro DOMAIN/s: Transcription factor GRAS (InterPro:IPR005202); BEST Arabidopsis thaliana protein match is: GRAS family transcription factor (TAIR:AT2G29060.1); Has 2535 Blast hits to 2449 proteins in 301 species: Archae - 0; Bacteria - 12; Metazoa - 27; Fungi - 4; Plants - 2483; Viruses - 0; Other Eukaryotes - 9 (source: NCBI BLink).
	Potri.002G167300	LA_LD_LL_LW	exp_neg	NA	NA	PF03168						Late embryogenesis abundant (LEA) hydroxyproline-rich glycoprotein family	AT2G46300.1	protein_coding	Late embryogenesis abundant (LEA) hydroxyproline-rich glycoprotein family		Late embryogenesis abundant (LEA) hydroxyproline-rich glycoprotein family; CONTAINS InterPro DOMAIN/s: Late embryogenesis abundant protein, group 2 (InterPro:IPR004864); BEST Arabidopsis thaliana protein match is: unknown protein (TAIR:AT4G01110.1); Has 504 Blast hits to 503 proteins in 23 species: Archae - 0; Bacteria - 0; Metazoa - 1; Fungi - 2; Plants - 501; Viruses - 0; Other Eukaryotes - 0 (…
	Potri.005G025100	LA_LD_LL_LW	meth	NA	NA	PF05496,PF00004,PF07728,PF07724	PTHR23073	KOG0652		K03065	ATS6A.2,RPT5A	regulatory particle triple-A ATPase 5A	AT3G05530.1	protein_coding	regulatory particle triple-A ATPase 5A	Encodes RPT5a (Regulatory Particle 5a), one of the six AAA-ATPases of the proteasome regulatory particle. Essential for gametophyte development. In Arabidopsis, the RPT5 subunit is encoded by two highly homologous genes, RPT5a and RPT5b. RPT5a and RPT5b show accession-dependent functional redundancy. In Wassilewskija (Ws) accession: mutant alleles of RPT5a displayed 50% pollen lethality, indicati…	regulatory particle triple-A ATPase 5A (RPT5A); CONTAINS InterPro DOMAIN/s: ATPase, AAA+ type, core (InterPro:IPR003593), ATPase, AAA-type, core (InterPro:IPR003959), ATPase, AAA-type, conserved site (InterPro:IPR003960), 26S proteasome subunit P45 (InterPro:IPR005937); BEST Arabidopsis thaliana protein match is: 26S proteasome AAA-ATPase subunit RPT5B (TAIR:AT1G09100.1); Has 33265 Blast hits to …
	Potri.005G151500	LA_LD_LL_LW	exp_pos	NA	NA	PF06045						Rhamnogalacturonate lyase family protein	AT1G09910.1	protein_coding	Rhamnogalacturonate lyase family protein		Rhamnogalacturonate lyase family protein; FUNCTIONS IN: lyase activity; INVOLVED IN: carbohydrate metabolic process; LOCATED IN: cellular_component unknown; EXPRESSED IN: 23 plant structures; EXPRESSED DURING: 13 growth stages; CONTAINS InterPro DOMAIN/s: Glycoside hydrolase-type carbohydrate-binding (InterPro:IPR011013), Rhamnogalacturonate lyase (InterPro:IPR010325), Carbohydrate-binding-like f…
	Potri.005G182300	LA_LD_LL_LW	exp_pos	NA	NA							wound-responsive family protein	AT1G21610.2	protein_coding	wound-responsive family protein		wound-responsive family protein; BEST Arabidopsis thaliana protein match is: unknown protein (TAIR:AT1G77310.1); Has 35333 Blast hits to 34131 proteins in 2444 species: Archae - 798; Bacteria - 22429; Metazoa - 974; Fungi - 991; Plants - 531; Viruses - 0; Other Eukaryotes - 9610 (source: NCBI BLink).
	Potri.005G194200	LA_LD_LL_LW	meth	NA	NA	PF03552	PTHR13301:SF1		2.4.1.12	K10999	CESA09,CESA9	cellulose synthase A9	AT2G21770.1	protein_coding	cellulose synthase A9	cellulose synthase, related to CESA6.	cellulose synthase A9 (CESA9); FUNCTIONS IN: cellulose synthase activity, transferase activity, transferring glycosyl groups; INVOLVED IN: seed coat development, plant-type cell wall biogenesis; LOCATED IN: plasma membrane; EXPRESSED IN: 18 plant structures; EXPRESSED DURING: 8 growth stages; CONTAINS InterPro DOMAIN/s: Cellulose synthase (InterPro:IPR005150), Zinc finger, RING-type (InterPro:IPR…
	Potri.007G096900	LA_LD_LL_LW	exp_pos	NA	NA	PF04791	PTHR21355	KOG2296				LMBR1-like membrane protein	AT5G65290.1	protein_coding	LMBR1-like membrane protein		LMBR1-like membrane protein; FUNCTIONS IN: molecular_function unknown; INVOLVED IN: biological_process unknown; LOCATED IN: endomembrane system, integral to membrane; EXPRESSED IN: 23 plant structures; EXPRESSED DURING: 15 growth stages; CONTAINS InterPro DOMAIN/s: LMBR1-like membrane protein, conserved region (InterPro:IPR006876); Has 1807 Blast hits to 1807 proteins in 277 species: Archae - 0; …
	Potri.007G099700	LA_LD_LL_LW	NA	NA	NA	PF01582,PF00931,PF05729	PTHR23155	KOG4658				Disease resistance protein (TIR-NBS-LRR class) family	AT5G36930.2	protein_coding	Disease resistance protein (TIR-NBS-LRR class) family		Disease resistance protein (TIR-NBS-LRR class) family; FUNCTIONS IN: transmembrane receptor activity, ATP binding; INVOLVED IN: signal transduction, defense response, apoptosis, innate immune response; LOCATED IN: intrinsic to membrane; EXPRESSED IN: 19 plant structures; EXPRESSED DURING: 13 growth stages; CONTAINS InterPro DOMAIN/s: NB-ARC (InterPro:IPR002182), Toll-Interleukin receptor (InterPr…
	Potri.008G191000	LA_LD_LL_LW	meth	NA	NA	PF01624,PF05188,PF05192,PF05190,PF00488	PTHR11361	KOG0217			ATMSH6,MSH6,MSH6-1	MUTS homolog 6	AT4G02070.1	protein_coding	MUTS homolog 6	encodes a DNA mismatch repair homolog of human MutS gene, MSH6. There are four MutS genes in Arabidopsis, MSH2, MSH3, MSH6, and MSH7, which all act as heterodimers and bind to 51-mer duplexes. MSH2*MSH6 bound the (+T) substrate strongly, (T/G) well, and (+AAG) no better than it did a (T/A) homoduplex.	MUTS homolog 6 (MSH6); FUNCTIONS IN: damaged DNA binding; INVOLVED IN: mismatch repair; LOCATED IN: chloroplast; EXPRESSED IN: 16 plant structures; EXPRESSED DURING: 8 growth stages; CONTAINS InterPro DOMAIN/s: DNA mismatch repair protein Msh6 (InterPro:IPR017261), DNA mismatch repair protein MutS, clamp (InterPro:IPR007861), DNA mismatch repair protein MutS, connector (InterPro:IPR007860), DNA m…
	Potri.009G026200	LA_LD_LL_LW	exp_pos	NA	NA	PF00076	PTHR12603	KOG2068	6.3.2.19	K10643		RNA binding (RRM/RBD/RNP motifs) family protein	AT3G45630.1	protein_coding	RNA binding (RRM/RBD/RNP motifs) family protein		RNA binding (RRM/RBD/RNP motifs) family protein; FUNCTIONS IN: RNA binding, zinc ion binding, nucleotide binding, nucleic acid binding; EXPRESSED IN: 23 plant structures; EXPRESSED DURING: 13 growth stages; CONTAINS InterPro DOMAIN/s: RNA recognition motif, RNP-1 (InterPro:IPR000504), Zinc finger, RING-type (InterPro:IPR001841), Nucleotide-binding, alpha-beta plait (InterPro:IPR012677); BEST Arab…
	Potri.010G022000	LA_LD_LL_LW	meth	NA	NA	PF01344	PTHR23244	KOG0379				Galactose oxidase/kelch repeat superfamily protein	AT5G18590.1	protein_coding	Galactose oxidase/kelch repeat superfamily protein		Galactose oxidase/kelch repeat superfamily protein; CONTAINS InterPro DOMAIN/s: Galactose oxidase/kelch, beta-propeller (InterPro:IPR011043), Kelch repeat type 1 (InterPro:IPR006652), Kelch repeat type 2 (InterPro:IPR011498), Kelch-type beta propeller (InterPro:IPR015915); BEST Arabidopsis thaliana protein match is: acyl-CoA binding protein 4 (TAIR:AT3G05420.1); Has 9365 Blast hits to 4668 protei…
	Potri.010G122700	LA_LD_LL_LW	exp_pos	NA	NA	PF07797						Protein of unknown function (DUF1639)	AT1G25370.1	protein_coding	Protein of unknown function (DUF1639)		Protein of unknown function (DUF1639); CONTAINS InterPro DOMAIN/s: Protein of unknown function DUF1639 (InterPro:IPR012438); BEST Arabidopsis thaliana protein match is: Protein of unknown function (DUF1639) (TAIR:AT1G68340.1); Has 265 Blast hits to 265 proteins in 16 species: Archae - 0; Bacteria - 0; Metazoa - 1; Fungi - 0; Plants - 264; Viruses - 0; Other Eukaryotes - 0 (source: NCBI BLink).
	Potri.010G146000	LA_LD_LL_LW	meth	NA	NA	PF00989,PF08448,PF07714,PF00069	PTHR23257	KOG0192				PAS domain-containing protein tyrosine kinase family protein	AT3G06620.1	protein_coding	PAS domain-containing protein tyrosine kinase family protein		PAS domain-containing protein tyrosine kinase family protein; FUNCTIONS IN: protein serine/threonine/tyrosine kinase activity, kinase activity; INVOLVED IN: signal transduction, protein amino acid phosphorylation, regulation of transcription, DNA-dependent; EXPRESSED IN: 22 plant structures; EXPRESSED DURING: 12 growth stages; CONTAINS InterPro DOMAIN/s: PAC motif (InterPro:IPR001610), Protein ki…
	Potri.011G079700	LA_LD_LL_LW	meth	NA	NA	PF00109,PF02801	PTHR11712	KOG1394			KAS I,KAS1	3-ketoacyl-acyl carrier protein synthase I	AT5G46290.1	protein_coding	3-ketoacyl-acyl carrier protein synthase I	3-ketoacyl-acyl carrier protein synthase I (KAS I) mRNA,	3-ketoacyl-acyl carrier protein synthase I (KAS I); FUNCTIONS IN: transferase activity, transferring acyl groups other than amino-acyl groups, fatty acid synthase activity, catalytic activity; INVOLVED IN: biosynthetic process, metabolic process, fatty acid biosynthetic process; LOCATED IN: chloroplast, chloroplast stroma, membrane, chloroplast envelope; EXPRESSED IN: 23 plant structures; EXPRESS…
	Potri.013G012500	LA_LD_LL_LW	meth	NA	NA	PF00432	PTHR11774	KOG0366	2.5.1.60	K05956	AtRGTB1,RGTB1	RAB geranylgeranyl transferase beta subunit 1	AT5G12210.1	protein_coding	RAB geranylgeranyl transferase beta subunit 1		RAB geranylgeranyl transferase beta subunit 1 (RGTB1); FUNCTIONS IN: catalytic activity; EXPRESSED IN: 22 plant structures; EXPRESSED DURING: 13 growth stages; CONTAINS InterPro DOMAIN/s: Terpenoid cylases/protein prenyltransferase alpha-alpha toroid (InterPro:IPR008930), Prenyltransferase/squalene oxidase (InterPro:IPR001330); BEST Arabidopsis thaliana protein match is: RAB geranylgeranyl transf…
	Potri.013G126300	LA_LD_LL_LW	meth	NA	NA	PF08662	PTHR13227	KOG2315				Eukaryotic translation initiation factor eIF2A family protein	AT1G73180.1	protein_coding	Eukaryotic translation initiation factor eIF2A family protein		Eukaryotic translation initiation factor eIF2A family protein; FUNCTIONS IN: molecular_function unknown; INVOLVED IN: biological_process unknown; LOCATED IN: plasma membrane; EXPRESSED IN: 21 plant structures; EXPRESSED DURING: 13 growth stages; CONTAINS InterPro DOMAIN/s: WD40 repeat-like-containing domain (InterPro:IPR011046), Eukaryotic translation initiation factor 2A, central region (InterPr…
	Potri.013G130800	LA_LD_LL_LW	exp_pos	NA	NA	PF00179	PTHR11621	KOG0417				Ubiquitin-conjugating enzyme family protein	AT1G53025.1	protein_coding	Ubiquitin-conjugating enzyme family protein		Ubiquitin-conjugating enzyme family protein; FUNCTIONS IN: small conjugating protein ligase activity; INVOLVED IN: regulation of protein metabolic process, post-translational protein modification; CONTAINS InterPro DOMAIN/s: Ubiquitin-conjugating enzyme/RWD-like (InterPro:IPR016135), Ubiquitin-conjugating enzyme, E2 (InterPro:IPR000608); BEST Arabidopsis thaliana protein match is: ubiquitin-conju…
	Potri.014G070900	LA_LD_LL_LW	meth	NA	NA	PF00225,PF00514	PTHR16012	KOG0240			ARK2	armadillo repeat kinesin 2	AT1G01950.1	protein_coding	armadillo repeat kinesin 2	Encodes a member of the armadillo/beta-catenin repeat kinesin motor family. Mutants have twisted roots due to abnormal cell file rotation; the phenotype is dependent on microtubules.	armadillo repeat kinesin 2 (ARK2); FUNCTIONS IN: microtubule motor activity, binding, ATP binding; INVOLVED IN: root development; LOCATED IN: chloroplast; EXPRESSED IN: 23 plant structures; EXPRESSED DURING: 13 growth stages; CONTAINS InterPro DOMAIN/s: Kinesin, motor region, conserved site (InterPro:IPR019821), Armadillo-like helical (InterPro:IPR011989), Armadillo (InterPro:IPR000225), Armadill…
	Potri.016G120000	LA_LD_LL_LW	meth	NA	NA	PF00226	PTHR11821				ATERDJ3A,TMS1	DNAJ heat shock N-terminal domain-containing protein	AT3G08970.1	protein_coding	DNAJ heat shock N-terminal domain-containing protein	J domain protein localized in ER lumen. Can compensate for the growth defect in jem1 scj1 mutant yeast. Also shows similarity to HSP40 proteins and is induced by heat stress. At high temperatures, mutant alleles are not transmitted through the pollen due to defects in pollen tube growth.	ATERDJ3A; CONTAINS InterPro DOMAIN/s: Molecular chaperone, heat shock protein, Hsp40, DnaJ (InterPro:IPR015609), Heat shock protein DnaJ, N-terminal (InterPro:IPR001623), Heat shock protein DnaJ (InterPro:IPR003095), Thioredoxin-like fold (InterPro:IPR012336), Heat shock protein DnaJ, conserved site (InterPro:IPR018253); BEST Arabidopsis thaliana protein match is: DNAJ heat shock family protein (…
	Potri.018G070500	LA_LD_LL_LW	exp_pos	NA	NA	PF07800						Protein of unknown function (DUF1644)	AT3G25910.1	protein_coding	Protein of unknown function (DUF1644)		FUNCTIONS IN: zinc ion binding; INVOLVED IN: biological_process unknown; LOCATED IN: intracellular; EXPRESSED IN: 23 plant structures; EXPRESSED DURING: 15 growth stages; CONTAINS InterPro DOMAIN/s: Zinc finger, C2H2-like (InterPro:IPR015880), Protein of unknown function DUF1644 (InterPro:IPR012866); BEST Arabidopsis thaliana protein match is: Protein of unknown function (DUF1644) (TAIR:AT3G24740…
	Potri.019G018700	LA_LD_LL_LW	exp_pos	NA	NA	PF02375,PF02373,PF02928,PF05964,PF05965	PTHR10694	KOG1246			PKDM7D	Transcription factor jumonji (jmj) family protein / zinc finger (C5HC2 type) family protein	AT1G08620.1	protein_coding	Transcription factor jumonji (jmj) family protein / zinc finger (C5HC2 type) family protein		PKDM7D; FUNCTIONS IN: sequence-specific DNA binding transcription factor activity; INVOLVED IN: regulation of transcription; LOCATED IN: nucleus; EXPRESSED IN: 23 plant structures; EXPRESSED DURING: 15 growth stages; CONTAINS InterPro DOMAIN/s: Transcription factor jumonji/aspartyl beta-hydroxylase (InterPro:IPR003347), FY-rich, C-terminal (InterPro:IPR003889), FY-rich, N-terminal (InterPro:IPR00…
Potri.010G031900	NA	LA_LD_LL_LW	NA	metabolomics_1120_C1_171_20.17	NA	NA	NA	NA	NA	NA	NA	NA	NA	NA	NA	NA	NA
	Potri.001G144000	LA_LD_LL_LW	exp_pos	NA	NA		PTHR10190				ATEYA,EYA	EYES ABSENT homolog	AT2G35320.1	protein_coding	EYES ABSENT homolog	homologue of the animal Eyes Absent genes. encodes a tyrosine-specific phosphatase. the protein sequence lacks the cys-containing signature of the classical tyrosine phosphatases. belongs to the aspartate-based phosphatases. The enzyme activity is strictly metal-dependent.	EYES ABSENT homolog (EYA); CONTAINS InterPro DOMAIN/s: EYA (InterPro:IPR006545); Has 432 Blast hits to 431 proteins in 74 species: Archae - 0; Bacteria - 0; Metazoa - 379; Fungi - 0; Plants - 40; Viruses - 0; Other Eukaryotes - 13 (source: NCBI BLink).
	Potri.001G337300	LA_LD_LL_LW	meth	NA	NA		PTHR23125					Ribonuclease inhibitor	AT3G26000.1	protein_coding	Ribonuclease inhibitor		Ribonuclease inhibitor; BEST Arabidopsis thaliana protein match is: RNI-like superfamily protein (TAIR:AT3G27290.1); Has 103 Blast hits to 103 proteins in 19 species: Archae - 0; Bacteria - 0; Metazoa - 22; Fungi - 0; Plants - 80; Viruses - 0; Other Eukaryotes - 1 (source: NCBI BLink).
	Potri.001G345500	LA_LD_LL_LW	exp_pos	NA	NA	PF00069,PF07714	PTHR22986	KOG0581			ATMKK3,MKK3	mitogen-activated protein kinase kinase 3	AT5G40440.1	protein_coding	mitogen-activated protein kinase kinase 3	encodes a mitogen-activated protein kinase kinase	mitogen-activated protein kinase kinase 3 (MKK3); CONTAINS InterPro DOMAIN/s: Protein kinase, ATP binding site (InterPro:IPR017441), Nuclear transport factor 2, Eukaryote (InterPro:IPR018222), Protein kinase, catalytic domain (InterPro:IPR000719), Serine/threonine-protein kinase domain (InterPro:IPR002290), Serine/threonine-protein kinase-like domain (InterPro:IPR017442), Protein kinase-like doma…
	Potri.001G345500	LA_LD_LL_LW	exp_pos	NA	NA	PF00069,PF07714	PTHR22986	KOG0581			ATMKK3,MKK3	mitogen-activated protein kinase kinase 3	AT5G40440.1	protein_coding	mitogen-activated protein kinase kinase 3	encodes a mitogen-activated protein kinase kinase	mitogen-activated protein kinase kinase 3 (MKK3); CONTAINS InterPro DOMAIN/s: Protein kinase, ATP binding site (InterPro:IPR017441), Nuclear transport factor 2, Eukaryote (InterPro:IPR018222), Protein kinase, catalytic domain (InterPro:IPR000719), Serine/threonine-protein kinase domain (InterPro:IPR002290), Serine/threonine-protein kinase-like domain (InterPro:IPR017442), Protein kinase-like doma…
	Potri.001G367600	LA_LD_LL_LW	meth	NA	NA
	Potri.002G152100	LA_LD_LL_LW	meth	NA	NA	PF00168,PF00614,PF12357	PTHR18896	KOG1329	3.1.4.4	K01115	PLDBETA,PLDBETA1	phospholipase D beta 1	AT2G42010.1	protein_coding	phospholipase D beta 1	phospholipase D (PLDbeta)	phospholipase D beta 1 (PLDBETA1); FUNCTIONS IN: phospholipase D activity, protein binding, phosphatidylinositol-4,5-bisphosphate binding; INVOLVED IN: response to cadmium ion, defense response to bacterium, incompatible interaction; EXPRESSED IN: 19 plant structures; EXPRESSED DURING: 10 growth stages; CONTAINS InterPro DOMAIN/s: C2 membrane targeting protein (InterPro:IPR018029), Phospholipase …
	Potri.003G183800	LA_LD_LL_LW	exp_pos	NA	NA	PF00481,PF07228	PTHR13832	KOG0697				Protein phosphatase 2C family protein	AT4G31860.1	protein_coding	Protein phosphatase 2C family protein		Protein phosphatase 2C family protein; FUNCTIONS IN: protein serine/threonine phosphatase activity, catalytic activity; INVOLVED IN: protein amino acid dephosphorylation, N-terminal protein myristoylation; LOCATED IN: plasma membrane; EXPRESSED IN: 24 plant structures; EXPRESSED DURING: 15 growth stages; CONTAINS InterPro DOMAIN/s: Protein phosphatase 2C, manganese/magnesium aspartate binding sit…
	Potri.004G197000	LA_LD_LL_LW	meth	NA	NA	PF06258					ELM1	Protein of unknown function (DUF1022)	AT5G22350.1	protein_coding	Protein of unknown function (DUF1022)		ELONGATED MITOCHONDRIA 1 (ELM1); CONTAINS InterPro DOMAIN/s: Protein of unknown function DUF1022 (InterPro:IPR009367); BEST Arabidopsis thaliana protein match is: Protein of unknown function (DUF1022) (TAIR:AT5G06180.2); Has 30201 Blast hits to 17322 proteins in 780 species: Archae - 12; Bacteria - 1396; Metazoa - 17338; Fungi - 3422; Plants - 5037; Viruses - 0; Other Eukaryotes - 2996 (source: N…
	Potri.005G044700	LA_LD_LL_LW	exp_pos	NA	NA	PF10160		KOG4536				Protein of unknown function, transmembrane-40	AT3G05010.1	protein_coding	Protein of unknown function, transmembrane-40		Protein of unknown function, transmembrane-40; CONTAINS InterPro DOMAIN/s: Protein of unknown function, transmembrane-40 (InterPro:IPR018781); BEST Arabidopsis thaliana protein match is: Protein of unknown function, transmembrane-40 (TAIR:AT5G27210.1); Has 134 Blast hits to 134 proteins in 47 species: Archae - 0; Bacteria - 6; Metazoa - 78; Fungi - 0; Plants - 49; Viruses - 0; Other Eukaryotes - …
	Potri.005G211200	LA_LD_LL_LW	meth	NA	NA	PF00416	PTHR10871	KOG3311		K02964		Ribosomal protein S13/S18 family	AT1G34030.1	protein_coding	Ribosomal protein S13/S18 family		Ribosomal protein S13/S18 family; FUNCTIONS IN: structural constituent of ribosome, protein binding; INVOLVED IN: translation; LOCATED IN: in 6 components; EXPRESSED IN: 23 plant structures; EXPRESSED DURING: 13 growth stages; CONTAINS InterPro DOMAIN/s: Ribosomal protein S13-like, H2TH (InterPro:IPR010979), Ribosomal protein S13, conserved site (InterPro:IPR018269), Ribosomal protein S13 (InterP…
	Potri.005G233000	LA_LD_LL_LW	exp_pos	NA	NA	PF10607	PTHR12864	KOG2659				LisH and RanBPM domains containing protein	AT1G06060.1	protein_coding	LisH and RanBPM domains containing protein		LisH and RanBPM domains containing protein; CONTAINS InterPro DOMAIN/s: Ran binding protein, CRA domain (InterPro:IPR019589), CTLH, C-terminal LisH motif (InterPro:IPR006595), LisH dimerisation motif (InterPro:IPR006594), Ran binding protein-like, CRA domain (InterPro:IPR013144); BEST Arabidopsis thaliana protein match is: SPla/RYanodine receptor (SPRY) domain-containing protein (TAIR:AT1G35470.2…
	Potri.008G010800	LA_LD_LL_LW	meth	NA	NA	PF07716,PF00170	PTHR22952				AREB3,DPBF3	ABA-responsive element binding protein 3	AT3G56850.1	protein_coding	ABA-responsive element binding protein 3	Encodes an ABA-responsive element binding protein with a bZIP domain. Located in the nucleus and expressed in the embryo during seed maturation.	ABA-responsive element binding protein 3 (AREB3); FUNCTIONS IN: DNA binding, transcription activator activity, sequence-specific DNA binding transcription factor activity; INVOLVED IN: regulation of transcription, DNA-dependent, response to stress; LOCATED IN: nucleus; EXPRESSED IN: 23 plant structures; EXPRESSED DURING: 14 growth stages; CONTAINS InterPro DOMAIN/s: Basic-leucine zipper (bZIP) tr…
	Potri.008G059600	LA_LD_LL_LW	meth	NA	NA	PF00917,PF00651	PTHR23230	KOG1987			ATBPM3,BPM3	BTB/POZ/MATH-domains containing protein	AT2G39760.1	protein_coding	BTB/POZ/MATH-domains containing protein		BPM3; CONTAINS InterPro DOMAIN/s: TRAF-like (InterPro:IPR008974), MATH (InterPro:IPR002083), BTB/POZ fold (InterPro:IPR011333), BTB/POZ (InterPro:IPR013069), Kelch related (InterPro:IPR013089), BTB/POZ-like (InterPro:IPR000210), TRAF-type (InterPro:IPR013322); BEST Arabidopsis thaliana protein match is: BTB-POZ and MATH domain 1 (TAIR:AT5G19000.1); Has 6744 Blast hits to 6554 proteins in 191 spec…
	Potri.009G001200	LA_LD_LL_LW	meth	NA	NA						RHF2A	RING-H2 group F2A	AT5G22000.1	protein_coding	RING-H2 group F2A	encodes a RING-type E3 ubiquitin ligase implicated in gametogenesis. Double mutant analyses with RHF1a suggests that RHF2a may be involved in targetting ICK4KRP6 for degradation following meiosis in order to allow the mitoses associated with megagametogenesis and microgametogenesis to occur. RHF2a is expressed in all four floral whorls and is present at ~8-fold higher levels than RHF1a in inflore…	RING-H2 group F2A (RHF2A); FUNCTIONS IN: zinc ion binding; INVOLVED IN: regulation of cell cycle, proteolysis involved in cellular protein catabolic process, megagametogenesis, microgametogenesis; LOCATED IN: plasma membrane; EXPRESSED IN: 25 plant structures; EXPRESSED DURING: 15 growth stages; CONTAINS InterPro DOMAIN/s: Zinc finger, RING-type (InterPro:IPR001841), Zinc finger, C3HC4 RING-type …
	Potri.009G015800	LA_LD_LL_LW	meth	NA	NA	PF00612	PTHR23335:SF1				IQD5	IQ-domain 5	AT3G22190.1	protein_coding	IQ-domain 5		IQ-domain 5 (IQD5); FUNCTIONS IN: calmodulin binding; INVOLVED IN: biological_process unknown; LOCATED IN: plasma membrane; EXPRESSED IN: 24 plant structures; EXPRESSED DURING: 13 growth stages; CONTAINS InterPro DOMAIN/s: IQ calmodulin-binding region (InterPro:IPR000048); BEST Arabidopsis thaliana protein match is: IQ-domain 6 (TAIR:AT2G26180.1); Has 890 Blast hits to 885 proteins in 49 species:…
	Potri.009G096300	LA_LD_LL_LW	meth	NA	NA	PF12263					ATTIC21,CIA5,PIC1,TIC21	translocon at inner membrane of chloroplasts 21	AT2G15290.1	protein_coding	translocon at inner membrane of chloroplasts 21	Encodes a protein located in the chloroplast inner envelope. The study of mutant defective in the gene product suggests that the protein is involved in the translocation of protein across the envelope membrane into the chloroplast stroma.	translocon at inner membrane of chloroplasts 21 (TIC21); FUNCTIONS IN: copper uptake transmembrane transporter activity, protein homodimerization activity, iron ion transmembrane transporter activity; INVOLVED IN: protein import into chloroplast stroma, cellular metal ion homeostasis; LOCATED IN: chloroplast, chloroplast inner membrane, chloroplast envelope, Tic complex; EXPRESSED IN: 23 plant st…
	Potri.010G031900	LA_LD_LL_LW	NA	NA	NA	PF00899,PF10585,PF02134,PF08825	PTHR10953	KOG2015	6.3.2.19	K10686	ECR1	E1 C-terminal related 1	AT5G19180.1	protein_coding	E1 C-terminal related 1	Encodes a subunit of a RUB-activating enzyme analogous to the E1 ubiquitin-activating enzyme. ECR1 functions as a heterodimer with AXR1 to activate RUB, a ubiquitin-related protein.	E1 C-terminal related 1 (ECR1); CONTAINS InterPro DOMAIN/s: Ubiquitin-activating enzyme repeat (InterPro:IPR000127), Ubiquitin-activating enzyme, E1, active site (InterPro:IPR018074), Ubiquitin-activating enzyme (InterPro:IPR019572), UBA/THIF-type NAD/FAD binding fold (InterPro:IPR000594), Molybdenum cofactor biosynthesis, MoeB (InterPro:IPR009036), NAD(P)-binding domain (InterPro:IPR016040), E2 …
	Potri.013G008400	LA_LD_LL_LW	exp_pos	NA	NA	PF00515,PF07719	PTHR22904					Tetratricopeptide repeat (TPR)-like superfamily protein	AT1G56440.1	protein_coding	Tetratricopeptide repeat (TPR)-like superfamily protein		Tetratricopeptide repeat (TPR)-like superfamily protein; FUNCTIONS IN: binding; INVOLVED IN: biological_process unknown; LOCATED IN: cellular_component unknown; CONTAINS InterPro DOMAIN/s: Tetratricopeptide TPR-1 (InterPro:IPR001440), Tetratricopeptide-like helical (InterPro:IPR011990), Tetratricopeptide repeat-containing (InterPro:IPR013026), Tetratricopeptide repeat (InterPro:IPR019734); BEST A…
	Potri.018G064400	LA_LD_LL_LW	exp_pos	NA	NA		PTHR11685					RING/U-box superfamily protein	AT3G53690.1	protein_coding	RING/U-box superfamily protein		RING/U-box superfamily protein; FUNCTIONS IN: zinc ion binding; EXPRESSED IN: 18 plant structures; EXPRESSED DURING: 10 growth stages; CONTAINS InterPro DOMAIN/s: Zinc finger, RING-type, conserved site (InterPro:IPR017907), Zinc finger, C6HC-type (InterPro:IPR002867), Zinc finger, RING-type (InterPro:IPR001841); BEST Arabidopsis thaliana protein match is: RING/U-box superfamily protein (TAIR:AT3G…
	Potri.019G017900	LA_LD_LL_LW	exp_pos	NA	NA	PF04266	PTHR12963					RNA-binding ASCH domain protein	AT2G20410.1	protein_coding	RNA-binding ASCH domain protein		RNA-binding ASCH domain protein; CONTAINS InterPro DOMAIN/s: ASCH domain (InterPro:IPR007374); Has 281 Blast hits to 281 proteins in 129 species: Archae - 2; Bacteria - 93; Metazoa - 106; Fungi - 0; Plants - 38; Viruses - 0; Other Eukaryotes - 42 (source: NCBI BLink).
	Potri.019G047000	LA_LD_LL_LW	exp_pos	NA	NA	PF00125,PF00808	PTHR10252	KOG1657			HAP5C,NF-YC9	nuclear factor Y, subunit C9	AT1G08970.1	protein_coding	nuclear factor Y, subunit C9	heme activated protein (HAP5c)	nuclear factor Y, subunit C9 (NF-YC9); CONTAINS InterPro DOMAIN/s: Transcription factor CBF/NF-Y/archaeal histone (InterPro:IPR003958), Histone-fold (InterPro:IPR009072); BEST Arabidopsis thaliana protein match is: nuclear factor Y, subunit C3 (TAIR:AT1G54830.3); Has 1343 Blast hits to 1343 proteins in 228 species: Archae - 0; Bacteria - 0; Metazoa - 451; Fungi - 349; Plants - 427; Viruses - 0; O…
Potri.010G032600	Potri.001G134600	LA_LD_LL_LW	meth	NA	NA						SUV2	protein dimerizations	AT5G45610.1	protein_coding	protein dimerizations	Encodes a homologue of the ATR-interacting protein ATRIP. Mutant (named sensitive to UV2 or suv2) is UVB-hypersensitive and defective in DNA damage response.	SENSITIVE TO UV 2 (SUV2); Has 65 Blast hits to 63 proteins in 29 species: Archae - 0; Bacteria - 2; Metazoa - 9; Fungi - 13; Plants - 35; Viruses - 0; Other Eukaryotes - 6 (source: NCBI BLink).
	Potri.001G171900	LA_LD_LL_LW	meth	NA	NA	PF00295						Pectin lyase-like superfamily protein	AT1G80170.1	protein_coding	Pectin lyase-like superfamily protein		Pectin lyase-like superfamily protein; FUNCTIONS IN: polygalacturonase activity; INVOLVED IN: carbohydrate metabolic process; LOCATED IN: plant-type cell wall; EXPRESSED IN: 15 plant structures; EXPRESSED DURING: 6 growth stages; CONTAINS InterPro DOMAIN/s: Pectin lyase fold/virulence factor (InterPro:IPR011050), Pectin lyase fold (InterPro:IPR012334), Glycoside hydrolase, family 28 (InterPro:IPR…
	Potri.005G159500	LA_LD_LL_LW	meth	NA	NA	PF10590	PTHR10851				ATPPOX,PDX3,PPOX	pyridoxin (pyrodoxamine) 5\'-phosphate oxidase	AT5G49970.1	protein_coding	pyridoxin (pyrodoxamine) 5'-phosphate oxidase	encodes the bifunctional pyridoxine (pyridoxamine) 5-phosphate oxidase (PPOX)(EC 1.4.3.5) that is involved in the formation of pyridoxal 5'-phosphate (member of the vitamin B6 group)	pyridoxin (pyrodoxamine) 5'-phosphate oxidase (PPOX); CONTAINS InterPro DOMAIN/s: YjeF-related protein, N-terminal (InterPro:IPR004443), FMN-binding split barrel (InterPro:IPR012349), Pyridoxamine 5&apos;-phosphate oxidase-like, FMN-binding domain (InterPro:IPR011576), FMN-binding split barrel, related (InterPro:IPR009002), Pyridoxamine 5&apos;-phosphate oxidase, rossman domain-containing, predic…
	Potri.005G251700	LA_LD_LL_LW	meth	NA	NA	PF02042,PF00564						Plant regulator RWP-RK family protein	AT1G76350.1	protein_coding	Plant regulator RWP-RK family protein		Plant regulator RWP-RK family protein; CONTAINS InterPro DOMAIN/s: Octicosapeptide/Phox/Bem1p (InterPro:IPR000270), Plant regulator RWP-RK (InterPro:IPR003035); BEST Arabidopsis thaliana protein match is: Plant regulator RWP-RK family protein (TAIR:AT1G20640.2); Has 692 Blast hits to 593 proteins in 43 species: Archae - 0; Bacteria - 4; Metazoa - 2; Fungi - 0; Plants - 620; Viruses - 0; Other Euk…
	Potri.006G126700	LA_LD_LL_LW	meth	NA	NA	PF00180	PTHR11835	KOG0785	1.1.1.41	K00030	IDH-V	isocitrate dehydrogenase V	AT5G03290.1	protein_coding	isocitrate dehydrogenase V	Encodes a catalytic subunit of the mitochondrially-localized NAD+- dependent isocitrate dehydrogenase.	isocitrate dehydrogenase V (IDH-V); FUNCTIONS IN: isocitrate dehydrogenase (NAD+) activity, zinc ion binding, ATP binding; INVOLVED IN: isocitrate metabolic process, tricarboxylic acid cycle, metabolic process; LOCATED IN: mitochondrion, chloroplast; EXPRESSED IN: 24 plant structures; EXPRESSED DURING: 15 growth stages; CONTAINS InterPro DOMAIN/s: Isocitrate/isopropylmalate dehydrogenase (InterPr…
	Potri.006G172100	LA_LD_LL_LW	meth	NA	NA	PF01094,PF00497,PF00060	PTHR18966	KOG1052			ATGLR2.2,GLR2.2	glutamate receptor 2.2	AT2G24720.1	protein_coding	glutamate receptor 2.2	member of Putative ligand-gated ion channel subunit family	glutamate receptor 2.2 (GLR2.2); FUNCTIONS IN: intracellular ligand-gated ion channel activity; INVOLVED IN: cellular calcium ion homeostasis, response to light stimulus; LOCATED IN: endomembrane system, membrane; CONTAINS InterPro DOMAIN/s: Extracellular solute-binding protein, family 3 (InterPro:IPR001638), Ionotropic glutamate receptor (InterPro:IPR001320), Extracellular ligand-binding recepto…
	Potri.010G032600	LA_LD_LL_LW	NA	NA	NA	PF00411	PTHR11759			K02948		ribosomal protein S11	ATCG00750.1	protein_coding	ribosomal protein S11	30S chloroplast ribosomal protein S11	ribosomal protein S11 (RPS11); FUNCTIONS IN: structural constituent of ribosome; INVOLVED IN: translation; LOCATED IN: plastid small ribosomal subunit, chloroplast; EXPRESSED IN: 23 plant structures; EXPRESSED DURING: 13 growth stages; CONTAINS InterPro DOMAIN/s: Ribosomal protein S11, bacterial-type (InterPro:IPR019981), Ribosomal protein S11 (InterPro:IPR001971), Ribosomal S11, conserved site (…
	Potri.011G058700	LA_LD_LL_LW	meth	NA	NA							Protein of unknown function (DUF581)	AT3G22550.1	protein_coding	Protein of unknown function (DUF581)		Protein of unknown function (DUF581); CONTAINS InterPro DOMAIN/s: Protein of unknown function DUF581 (InterPro:IPR007650); BEST Arabidopsis thaliana protein match is: Protein of unknown function (DUF581) (TAIR:AT3G63210.1); Has 558 Blast hits to 549 proteins in 19 species: Archae - 0; Bacteria - 0; Metazoa - 0; Fungi - 0; Plants - 558; Viruses - 0; Other Eukaryotes - 0 (source: NCBI BLink).
	Potri.012G122200	LA_LD_LL_LW	meth	NA	NA	PF00931	PTHR23155	KOG4658				NB-ARC domain-containing disease resistance protein	AT3G14470.1	protein_coding	NB-ARC domain-containing disease resistance protein		NB-ARC domain-containing disease resistance protein; FUNCTIONS IN: protein binding; INVOLVED IN: apoptosis, defense response; LOCATED IN: endomembrane system; EXPRESSED IN: 23 plant structures; EXPRESSED DURING: 14 growth stages; CONTAINS InterPro DOMAIN/s: Leucine-rich repeat-containing protein (InterPro:IPR015766), NB-ARC (InterPro:IPR002182), Leucine-rich repeat (InterPro:IPR001611), Disease r…
	Potri.012G144200	LA_LD_LL_LW	meth	NA	NA							hydroxyproline-rich glycoprotein family protein	AT4G25620.1	protein_coding	hydroxyproline-rich glycoprotein family protein		hydroxyproline-rich glycoprotein family protein; BEST Arabidopsis thaliana protein match is: hydroxyproline-rich glycoprotein family protein (TAIR:AT5G52430.1); Has 940 Blast hits to 722 proteins in 169 species: Archae - 0; Bacteria - 80; Metazoa - 158; Fungi - 130; Plants - 239; Viruses - 59; Other Eukaryotes - 274 (source: NCBI BLink).
	Potri.013G080800	LA_LD_LL_LW	meth	NA	NA
Potri.012G028700	Potri.011G165300	LA_LD_LL_LW	meth	NA	NA
	Potri.012G028700	LA_LD_LL_LW	NA	NA	NA	PF08263,PF00560	PTHR23258	KOG0617			AtRLP6,RLP6	receptor like protein 6	AT1G45616.1	protein_coding	receptor like protein 6		receptor like protein 6 (RLP6); INVOLVED IN: signal transduction, defense response; LOCATED IN: membrane; EXPRESSED IN: leaf; CONTAINS InterPro DOMAIN/s: Leucine-rich repeat-containing N-terminal domain, type 2 (InterPro:IPR013210), Leucine-rich repeat (InterPro:IPR001611); BEST Arabidopsis thaliana protein match is: receptor like protein 7 (TAIR:AT1G47890.1); Has 122755 Blast hits to 32280 prote…
	Potri.015G062500	LA_LD_LL_LW	meth	NA	NA		PTHR10617					Pyridine nucleotide-disulphide oxidoreductase family protein	AT1G74470.1	protein_coding	Pyridine nucleotide-disulphide oxidoreductase family protein	Encodes for a multifunctional protein with geranylgeranyl reductase activity shown to catalyze the reduction of prenylated geranylgeranyl-chlorophyll a to phytyl-chlorophyll a (chlorophyll a) and free geranylgeranyl pyrophosphate to phytyl pyrophosphate.	Pyridine nucleotide-disulphide oxidoreductase family protein; FUNCTIONS IN: geranylgeranyl reductase activity; INVOLVED IN: chlorophyll biosynthetic process; LOCATED IN: chloroplast thylakoid membrane, chloroplast, membrane, chloroplast envelope; EXPRESSED IN: 24 plant structures; EXPRESSED DURING: 14 growth stages; CONTAINS InterPro DOMAIN/s: FAD-dependent pyridine nucleotide-disulphide oxidored…
	Potri.019G008000	LA_LD_LL_LW	meth	NA	NA	PF00657	PTHR22835:SF27					GDSL-like Lipase/Acylhydrolase superfamily protein	AT1G29670.1	protein_coding	GDSL-like Lipase/Acylhydrolase superfamily protein		GDSL-like Lipase/Acylhydrolase superfamily protein; FUNCTIONS IN: hydrolase activity, acting on ester bonds, carboxylesterase activity; INVOLVED IN: lipid metabolic process; LOCATED IN: apoplast, cell wall, chloroplast; EXPRESSED IN: 23 plant structures; EXPRESSED DURING: 14 growth stages; CONTAINS InterPro DOMAIN/s: Lipase, GDSL (InterPro:IPR001087); BEST Arabidopsis thaliana protein match is: G…
Potri.014G117300	Potri.001G304200	dbh	meth	NA	NA	PF05911						Plant protein of unknown function (DUF869)	AT3G19370.1	protein_coding	Plant protein of unknown function (DUF869)		Plant protein of unknown function (DUF869); LOCATED IN: plasma membrane; EXPRESSED IN: 23 plant structures; EXPRESSED DURING: 13 growth stages; CONTAINS InterPro DOMAIN/s: Protein of unknown function DUF869, plant (InterPro:IPR008587); BEST Arabidopsis thaliana protein match is: Plant protein of unknown function (DUF869) (TAIR:AT2G23360.1); Has 44099 Blast hits to 25548 proteins in 1425 species: …
	Potri.007G007800	dbh	meth	NA	NA	PF00155	PTHR11751	KOG0256	4.4.1.14	K01762	ACS8	1-amino-cyclopropane-1-carboxylate synthase 8	AT4G37770.1	protein_coding	1-amino-cyclopropane-1-carboxylate synthase 8	Encodes an auxin inducible ACC synthase.	1-amino-cyclopropane-1-carboxylate synthase 8 (ACS8); CONTAINS InterPro DOMAIN/s: 1-aminocyclopropane-1-carboxylate synthase (InterPro:IPR001176), Pyridoxal phosphate-dependent transferase, major domain (InterPro:IPR015424), Aminotransferase, class I/classII (InterPro:IPR004839), Aminotransferases, class-I, pyridoxal-phosphate-binding site (InterPro:IPR004838), Pyridoxal phosphate-dependent trans…
	Potri.007G059700	dbh	meth	NA	NA	PF03087						Arabidopsis protein of unknown function (DUF241)	AT4G35680.1	protein_coding	Arabidopsis protein of unknown function (DUF241)		Arabidopsis protein of unknown function (DUF241); LOCATED IN: chloroplast; CONTAINS InterPro DOMAIN/s: Protein of unknown function DUF241, plant (InterPro:IPR004320); BEST Arabidopsis thaliana protein match is: unknown protein (TAIR:AT4G01590.2); Has 1807 Blast hits to 1807 proteins in 277 species: Archae - 0; Bacteria - 0; Metazoa - 736; Fungi - 347; Plants - 385; Viruses - 0; Other Eukaryotes -…
	Potri.007G100100	dbh	meth	NA	NA	PF01490	PTHR22950	KOG1303			AAP2	amino acid permease 2	AT5G09220.1	protein_coding	amino acid permease 2	member of AAAP family	amino acid permease 2 (AAP2); CONTAINS InterPro DOMAIN/s: Amino acid transporter, transmembrane (InterPro:IPR013057); BEST Arabidopsis thaliana protein match is: amino acid permease 4 (TAIR:AT5G63850.1); Has 2701 Blast hits to 2684 proteins in 226 species: Archae - 0; Bacteria - 6; Metazoa - 573; Fungi - 420; Plants - 1375; Viruses - 0; Other Eukaryotes - 327 (source: NCBI BLink).
	Potri.008G052900	dbh	meth	NA	NA	PF01842						ACT domain-containing protein	AT2G39570.1	protein_coding	ACT domain-containing protein		ACT domain-containing protein; FUNCTIONS IN: amino acid binding; INVOLVED IN: metabolic process; EXPRESSED IN: 24 plant structures; EXPRESSED DURING: 15 growth stages; CONTAINS InterPro DOMAIN/s: Amino acid-binding ACT (InterPro:IPR002912); BEST Arabidopsis thaliana protein match is: ACT-like superfamily protein (TAIR:AT2G36840.1); Has 465 Blast hits to 403 proteins in 46 species: Archae - 0; Bac…
	Potri.010G070100	dbh	meth	NA	NA	PF00481	PTHR13832	KOG0698				Protein phosphatase 2C family protein	AT3G23360.1	protein_coding	Protein phosphatase 2C family protein		Protein phosphatase 2C family protein; FUNCTIONS IN: protein serine/threonine phosphatase activity, catalytic activity; INVOLVED IN: biological_process unknown; EXPRESSED IN: fruit; CONTAINS InterPro DOMAIN/s: Protein phosphatase 2C-related (InterPro:IPR001932), Protein phosphatase 2C (InterPro:IPR015655), Protein phosphatase 2C, N-terminal (InterPro:IPR014045); BEST Arabidopsis thaliana protein …
	Potri.010G255300	dbh	meth	NA	NA	PF12049						Protein of unknown function (DUF3531)	AT5G08400.2	protein_coding	Protein of unknown function (DUF3531)		Protein of unknown function (DUF3531); CONTAINS InterPro DOMAIN/s: Protein of unknown function DUF3531 (InterPro:IPR021920); BEST Arabidopsis thaliana protein match is: Protein of unknown function (DUF3531) (TAIR:AT4G29400.1); Has 314 Blast hits to 314 proteins in 83 species: Archae - 0; Bacteria - 120; Metazoa - 0; Fungi - 0; Plants - 69; Viruses - 0; Other Eukaryotes - 125 (source: NCBI BLink).
	Potri.012G018500	dbh	meth	NA	NA	PF04578						Protein of unknown function (DUF594)	AT5G45470.1	protein_coding	Protein of unknown function (DUF594)		Protein of unknown function (DUF594); FUNCTIONS IN: molecular_function unknown; INVOLVED IN: biological_process unknown; LOCATED IN: plasma membrane; EXPRESSED IN: callus; CONTAINS InterPro DOMAIN/s: Protein of unknown function DUF594 (InterPro:IPR007658); BEST Arabidopsis thaliana protein match is: unknown protein (TAIR:AT5G45460.1); Has 1360 Blast hits to 854 proteins in 12 species: Archae - 0;…
	Potri.014G117300	dbh	NA	NA	NA	PF03171	PTHR10209	KOG0143			ATGA2OX4,ATGA2OX6,DTA1,GA2OX6	gibberellin 2-oxidase 6	AT1G02400.1	protein_coding	gibberellin 2-oxidase 6	Encodes a gibberellin 2-oxidase that acts on C19 gibberellins but not C20 gibberellins.	gibberellin 2-oxidase 6 (GA2OX6); CONTAINS InterPro DOMAIN/s: Oxoglutarate/iron-dependent oxygenase (InterPro:IPR005123); BEST Arabidopsis thaliana protein match is: gibberellin 2-oxidase 4 (TAIR:AT1G47990.1); Has 8143 Blast hits to 8109 proteins in 973 species: Archae - 0; Bacteria - 1087; Metazoa - 68; Fungi - 840; Plants - 4773; Viruses - 0; Other Eukaryotes - 1375 (source: NCBI BLink).
	Potri.018G110800	dbh	meth	NA	NA	PF08212,PF00061	PTHR10612:SF7	KOG4824		K03098	ATTIL,TIL	temperature-induced lipocalin	AT5G58070.1	protein_coding	temperature-induced lipocalin	Encodes a temperature-induced lipocalin TIL1. Involved in thermotolerance. Peripherally associated with plasma membrane.	temperature-induced lipocalin (TIL); FUNCTIONS IN: binding, transporter activity; INVOLVED IN: transport, response to cold, response to light stimulus, response to heat; LOCATED IN: mitochondrion, endoplasmic reticulum, plasma membrane, vacuole; EXPRESSED IN: 26 plant structures; EXPRESSED DURING: 17 growth stages; CONTAINS InterPro DOMAIN/s: Lipocalin, bacterial (InterPro:IPR002446), Lipocalin, …
	Potri.019G092400	dbh	meth	NA	NA							elongation factor family protein	AT2G31060.3	protein_coding	elongation factor family protein		elongation factor family protein; FUNCTIONS IN: GTP binding, translation elongation factor activity, GTPase activity; LOCATED IN: intracellular; EXPRESSED IN: 20 plant structures; EXPRESSED DURING: 13 growth stages; CONTAINS InterPro DOMAIN/s: GTP-binding protein TypA (InterPro:IPR006298), Protein synthesis factor, GTP-binding (InterPro:IPR000795), Small GTP-binding protein (InterPro:IPR005225), …
Potri.014G117400	Potri.001G317700	dbh	meth	NA	NA	PF08241	PTHR12176					S-adenosyl-L-methionine-dependent methyltransferases superfamily protein	AT2G31740.1	protein_coding	S-adenosyl-L-methionine-dependent methyltransferases superfamily protein		S-adenosyl-L-methionine-dependent methyltransferases superfamily protein; FUNCTIONS IN: methyltransferase activity; INVOLVED IN: metabolic process; EXPRESSED IN: 22 plant structures; EXPRESSED DURING: 13 growth stages; CONTAINS InterPro DOMAIN/s: Methyltransferase type 11 (InterPro:IPR013216); BEST Arabidopsis thaliana protein match is: S-adenosyl-L-methionine-dependent methyltransferases superfa…
	Potri.002G003000	dbh	exp_pos	NA	NA	PF00642,PF00076	PTHR12620	KOG2202		K12836	ATU2AF35B,U2AF35B	Zinc finger C-x8-C-x5-C-x3-H type family protein	AT5G42820.1	protein_coding	Zinc finger C-x8-C-x5-C-x3-H type family protein	U2 auxiliary factor small subunit. The atU2AF35b protein and its homolog, atU2AF35a, contain most of the conserved domains of hsU2AF35, including the psiRRM, one RS domain, two zinc fingers, and the two regions for interacting with U2AF large subunit. Both proteins lack the stretch of glycines present in human U2AF35. The sequences are overall 83% identical, and each Arabidopsis homolog shows app…	U2AF35B; FUNCTIONS IN: RNA binding, zinc ion binding, nucleotide binding, nucleic acid binding; INVOLVED IN: photoperiodism, flowering; LOCATED IN: nucleus; EXPRESSED IN: 28 plant structures; EXPRESSED DURING: 14 growth stages; CONTAINS InterPro DOMAIN/s: Zinc finger, CCCH-type (InterPro:IPR000571), RNA recognition motif, RNP-1 (InterPro:IPR000504), Nucleotide-binding, alpha-beta plait (InterPro:…
	Potri.002G198300	dbh	meth	NA	NA	PF00085,PF07749	PTHR18929	KOG0191			ATPDI11,ATPDIL2-1,MEE30,PDI11,UNE5	thioredoxin family protein	AT2G47470.1	protein_coding	thioredoxin family protein	Encodes a protein disulfide isomerase-like (PDIL) protein, a member of a multigene family within the thioredoxin (TRX) superfamily. Transcript levels for this gene are up-regulated in response to three different chemical inducers of ER stress (dithiothreitol, beta-mercaptoethanol, and tunicamycin). AtIRE1-2 does not appear to be required for this response, but the atbzip60 mutant has a diminished…	UNFERTILIZED EMBRYO SAC 5 (UNE5); FUNCTIONS IN: protein disulfide isomerase activity; INVOLVED IN: in 6 processes; LOCATED IN: endoplasmic reticulum, plasma membrane, plant-type cell wall; EXPRESSED IN: 26 plant structures; EXPRESSED DURING: 15 growth stages; CONTAINS InterPro DOMAIN/s: Thioredoxin fold (InterPro:IPR012335), Disulphide isomerase (InterPro:IPR005788), Thioredoxin domain (InterPro:…
	Potri.003G021900	dbh	exp_pos	NA	NA	PF04696	PTHR12707	KOG3756				protein-protein interaction regulator family protein	AT1G15200.1	protein_coding	protein-protein interaction regulator family protein		protein-protein interaction regulator family protein; CONTAINS InterPro DOMAIN/s: Pinin/SDK/memA protein (InterPro:IPR006786); Has 5330 Blast hits to 4034 proteins in 383 species: Archae - 10; Bacteria - 289; Metazoa - 2328; Fungi - 484; Plants - 229; Viruses - 50; Other Eukaryotes - 1940 (source: NCBI BLink).
	Potri.003G176600	dbh	meth	NA	NA	PF00920	PTHR21000	KOG2448	4.2.1.9	K01687		dehydratase family	AT3G23940.1	protein_coding	dehydratase family		dehydratase family; FUNCTIONS IN: copper ion binding, catalytic activity; INVOLVED IN: pollen development; LOCATED IN: chloroplast stroma, chloroplast; EXPRESSED IN: 23 plant structures; EXPRESSED DURING: 14 growth stages; CONTAINS InterPro DOMAIN/s: Dihydroxy-acid dehydratase (InterPro:IPR004404), Dihydroxy-acid/6-phosphogluconate dehydratase, conserved site (InterPro:IPR020558), Dihydroxy-acid/…
	Potri.007G026900	dbh	exp_pos	NA	NA	PF12220,PF00076	PTHR13952	KOG0113			U1-70K,U1SNRNP	U1 small nuclear ribonucleoprotein-70K	AT3G50670.1	protein_coding	U1 small nuclear ribonucleoprotein-70K	Encodes U1 snRNP 70K	U1 small nuclear ribonucleoprotein-70K (U1-70K); FUNCTIONS IN: RNA binding, nucleotide binding, nucleic acid binding; INVOLVED IN: nuclear mRNA splicing, via spliceosome; LOCATED IN: nucleus; EXPRESSED IN: 23 plant structures; EXPRESSED DURING: 13 growth stages; CONTAINS InterPro DOMAIN/s: U1 small nuclear ribonucleoprotein of 70kDa MW N-terminal (InterPro:IPR022023), RNA recognition motif, RNP-1…
	Potri.008G173100	dbh	exp_pos	NA	NA	PF02182,PF05033,PF00856	PTHR22884	KOG1082			SDG22,SET22,SUVH9	SU(VAR)3-9 homolog 9	AT4G13460.1	protein_coding	SU(VAR)3-9 homolog 9	Encodes a SU(VAR)3-9 homolog, a SET domain protein. Known SET domain proteins are involved in epigenetic control of gene expression and act as histone methyltransferases. There are 10 SUVH genes in Arabidopsis and members of this subfamily of the SET proteins have an additional conserved SRA domain. A plant line expressing an RNAi construct directed against this gene has reduced agrobacterium-med…	SU(VAR)3-9 homolog 9 (SUVH9); FUNCTIONS IN: zinc ion binding, histone-lysine N-methyltransferase activity; INVOLVED IN: DNA mediated transformation; LOCATED IN: nucleus, chloroplast; EXPRESSED IN: 24 plant structures; EXPRESSED DURING: 13 growth stages; CONTAINS InterPro DOMAIN/s: SET domain (InterPro:IPR001214), SRA-YDG (InterPro:IPR003105), Pre-SET zinc-binding sub-group (InterPro:IPR003606), P…
	Potri.009G071700	dbh	exp_pos	NA	NA	PF00046	PTHR19418					Homeodomain-like superfamily protein	AT4G03250.1	protein_coding	Homeodomain-like superfamily protein		Homeodomain-like superfamily protein; FUNCTIONS IN: DNA binding, sequence-specific DNA binding transcription factor activity; INVOLVED IN: regulation of transcription, DNA-dependent, regulation of transcription; LOCATED IN: nucleus; CONTAINS InterPro DOMAIN/s: Homeobox (InterPro:IPR001356), Homeodomain-like (InterPro:IPR009057), Homeodomain-related (InterPro:IPR012287); BEST Arabidopsis thaliana …
	Potri.010G071500	dbh	meth	NA	NA	PF00083,PF07690	PTHR11600	KOG0252			ATPT2,PHT1;4	phosphate transporter 1;4	AT2G38940.1	protein_coding	phosphate transporter 1;4	Encodes Pht1;4, a member of the Pht1 family of phosphate transporters which include: Pht1;1/At5g43350, Pht1;2/At5g43370, Pht1;3/At5g43360, Pht1;4/At2g38940, Pht1;5/At2g32830, Pht1;6/At5g43340, Pht1;7/At3g54700, Pht1;8/At1g20860, Pht1;9/At1g76430 (Plant Journal 2002, 31:341).	phosphate transporter 1;4 (PHT1;4); FUNCTIONS IN: phosphate transmembrane transporter activity, carbohydrate transmembrane transporter activity, inorganic phosphate transmembrane transporter activity, sugar:hydrogen symporter activity; INVOLVED IN: transport, phosphate transport, transmembrane transport; LOCATED IN: nucleus, plasma membrane, vacuole, membrane; EXPRESSED IN: male gametophyte, cult…
	Potri.012G014300	dbh	meth	NA	NA	PF00646						F-box family protein	AT3G06240.1	protein_coding	F-box family protein		F-box family protein; CONTAINS InterPro DOMAIN/s: F-box domain, cyclin-like (InterPro:IPR001810), F-box domain, Skp2-like (InterPro:IPR022364), F-box associated domain, type 1 (InterPro:IPR006527), F-box associated interaction domain (InterPro:IPR017451); BEST Arabidopsis thaliana protein match is: F-box and associated interaction domains-containing protein (TAIR:AT4G12560.2); Has 2015 Blast hits…
	Potri.013G062800	dbh	exp_pos	NA	NA	PF08066,PF01612,PF00570	PTHR12124	KOG2206				Polynucleotidyl transferase, ribonuclease H fold protein with HRDC domain	AT5G35910.1	protein_coding	Polynucleotidyl transferase, ribonuclease H fold protein with HRDC domain		Polynucleotidyl transferase, ribonuclease H fold protein with HRDC domain; FUNCTIONS IN: 3'-5' exonuclease activity, nucleic acid binding; INVOLVED IN: nucleobase, nucleoside, nucleotide and nucleic acid metabolic process; LOCATED IN: intracellular; EXPRESSED IN: 25 plant structures; EXPRESSED DURING: 13 growth stages; CONTAINS InterPro DOMAIN/s: Polynucleotidyl transferase, ribonuclease H fold (…
	Potri.013G154500	dbh	exp_pos	NA	NA	PF00249	PTHR10641					myb-like HTH transcriptional regulator family protein	AT5G58340.1	protein_coding	myb-like HTH transcriptional regulator family protein		myb-like HTH transcriptional regulator family protein; FUNCTIONS IN: DNA binding; INVOLVED IN: regulation of transcription; EXPRESSED IN: guard cell; CONTAINS InterPro DOMAIN/s: SANT, DNA-binding (InterPro:IPR001005), Homeodomain-like (InterPro:IPR009057), Myb, DNA-binding (InterPro:IPR014778), HTH transcriptional regulator, Myb-type, DNA-binding (InterPro:IPR017930), Homeodomain-related (InterPr…
	Potri.014G117400	dbh	NA	NA	NA		PTHR12855	KOG2656		K11324		myb-like transcription factor family protein	AT2G47210.1	protein_coding	myb-like transcription factor family protein		myb-like transcription factor family protein; FUNCTIONS IN: DNA binding, sequence-specific DNA binding transcription factor activity; INVOLVED IN: N-terminal protein myristoylation, negative regulation of transcription, regulation of transcription, DNA-dependent; LOCATED IN: nucleus; CONTAINS InterPro DOMAIN/s: SANT, DNA-binding (InterPro:IPR001005), Homeodomain-like (InterPro:IPR009057), DNA met…
	Potri.014G137400	dbh	meth	NA	NA	PF02536	PTHR13068	KOG1267				Mitochondrial transcription termination factor family protein	AT4G02990.1	protein_coding	Mitochondrial transcription termination factor family protein		Mitochondrial transcription termination factor family protein; CONTAINS InterPro DOMAIN/s: Mitochodrial transcription termination factor-related (InterPro:IPR003690); BEST Arabidopsis thaliana protein match is: Mitochondrial transcription termination factor family protein (TAIR:AT2G44020.1); Has 1500 Blast hits to 957 proteins in 84 species: Archae - 0; Bacteria - 2; Metazoa - 103; Fungi - 3; Pla…
	Potri.015G138500	dbh	exp_pos	NA	NA	PF01803					SLK2	SEUSS-like 2	AT5G62090.1	protein_coding	SEUSS-like 2		SEUSS-like 2 (SLK2); BEST Arabidopsis thaliana protein match is: SEUSS-like 1 (TAIR:AT4G25520.1); Has 38958 Blast hits to 16422 proteins in 905 species: Archae - 6; Bacteria - 1880; Metazoa - 14538; Fungi - 4050; Plants - 2632; Viruses - 363; Other Eukaryotes - 15489 (source: NCBI BLink).
	Potri.017G056700	dbh	exp_pos	NA	NA		PTHR10887	KOG1801			MAA3	P-loop containing nucleoside triphosphate hydrolases superfamily protein	AT4G15570.1	protein_coding	P-loop containing nucleoside triphosphate hydrolases superfamily protein	Similar to yeast Sen1 (splicing endonuclease 1)helicase protein. Involved in female gametophyte development.	MAGATAMA 3 (MAA3); FUNCTIONS IN: molecular_function unknown; INVOLVED IN: pollen-pistil interaction, pollen tube guidance, embryo sac development; LOCATED IN: cellular_component unknown; EXPRESSED IN: 23 plant structures; EXPRESSED DURING: 13 growth stages; CONTAINS InterPro DOMAIN/s: DEAD-like helicase, N-terminal (InterPro:IPR014001); BEST Arabidopsis thaliana protein match is: P-loop containin…
	Potri.018G115500	dbh	exp_pos	NA	NA	PF11976,PF00240	PTHR15204	KOG0005				Ubiquitin-like superfamily protein	AT5G25270.1	protein_coding	Ubiquitin-like superfamily protein		Ubiquitin-like superfamily protein; CONTAINS InterPro DOMAIN/s: Ubiquitin subgroup (InterPro:IPR019956), Ubiquitin (InterPro:IPR000626), Ubiquitin supergroup (InterPro:IPR019955); BEST Arabidopsis thaliana protein match is: Ubiquitin-like superfamily protein (TAIR:AT5G42220.1); Has 11489 Blast hits to 5746 proteins in 742 species: Archae - 0; Bacteria - 401; Metazoa - 4954; Fungi - 1390; Plants -…
Potri.014G159800	NA	leaf_wetwt	NA	NA	mz_388	NA	NA	NA	NA	NA	NA	NA	NA	NA	NA	NA	NA
	Potri.002G016400	leaf_wetwt	exp_pos	NA	NA	PF00085	PTHR10438	KOG0907			ATCDSP32,CDSP32	chloroplastic drought-induced stress protein of 32 kD	AT1G76080.1	protein_coding	chloroplastic drought-induced stress protein of 32 kD	Encodes a thioredoxin localized in chloroplast stroma. Known as CDSP32 (CHLOROPLASTIC DROUGHT-INDUCED STRESS PROTEIN OF 32 KD).	chloroplastic drought-induced stress protein of 32 kD (CDSP32); INVOLVED IN: cell redox homeostasis; LOCATED IN: chloroplast stroma, chloroplast, chloroplast envelope; EXPRESSED IN: 23 plant structures; EXPRESSED DURING: 14 growth stages; CONTAINS InterPro DOMAIN/s: Thioredoxin fold (InterPro:IPR012335), Thioredoxin, core (InterPro:IPR015467), Thioredoxin domain (InterPro:IPR013766), Thioredoxin-…
	Potri.004G024000	leaf_wetwt	exp_pos	NA	NA	PF01657,PF00069,PF07714	PTHR23258	KOG1187			CRK10,RLK4	cysteine-rich RLK (RECEPTOR-like protein kinase) 10	AT4G23180.1	protein_coding	cysteine-rich RLK (RECEPTOR-like protein kinase) 10	Encodes a receptor-like protein kinase. Naming convention from Chen et al 2003 (PMID 14756307)	cysteine-rich RLK (RECEPTOR-like protein kinase) 10 (CRK10); FUNCTIONS IN: protein serine/threonine kinase activity, protein kinase activity, kinase activity, ATP binding; INVOLVED IN: protein amino acid phosphorylation; LOCATED IN: plasma membrane; EXPRESSED IN: 22 plant structures; EXPRESSED DURING: 13 growth stages; CONTAINS InterPro DOMAIN/s: Protein kinase, ATP binding site (InterPro:IPR0174…
	Potri.004G096300	leaf_wetwt	exp_pos	NA	NA	PF02458						HXXXD-type acyl-transferase family protein	AT5G39050.1	protein_coding	HXXXD-type acyl-transferase family protein		HXXXD-type acyl-transferase family protein; FUNCTIONS IN: transferase activity, transferring acyl groups other than amino-acyl groups, transferase activity; INVOLVED IN: biological_process unknown; LOCATED IN: cellular_component unknown; EXPRESSED IN: 21 plant structures; EXPRESSED DURING: 13 growth stages; CONTAINS InterPro DOMAIN/s: Transferase (InterPro:IPR003480); BEST Arabidopsis thaliana pr…
	Potri.005G145000	leaf_wetwt	exp_pos	NA	NA	PF00561	PTHR10992	KOG1454				alpha/beta-Hydrolases superfamily protein	AT4G37470.1	protein_coding	alpha/beta-Hydrolases superfamily protein		alpha/beta-Hydrolases superfamily protein; CONTAINS InterPro DOMAIN/s: Alpha/beta hydrolase fold-1 (InterPro:IPR000073); BEST Arabidopsis thaliana protein match is: alpha/beta-Hydrolases superfamily protein (TAIR:AT3G03990.1); Has 8593 Blast hits to 8591 proteins in 1653 species: Archae - 86; Bacteria - 6869; Metazoa - 120; Fungi - 103; Plants - 302; Viruses - 19; Other Eukaryotes - 1094 (source:…
	Potri.005G180800	leaf_wetwt	meth	NA	NA	PF04433,PF00249	PTHR12802	KOG1279		K11649	ATSWI3C,CHB4,SWI3C	SWITCH/sucrose nonfermenting 3C	AT1G21700.1	protein_coding	SWITCH/sucrose nonfermenting 3C	a member of the Arabidopsis SWI3 gene family. Protein physically interacts with ATSWI3B and ATSWI3A, the other two members of the SWI3 family. Homologous to yeast SWI3 & RSC8, components of the SWI/SNF and RSC chromatin remodeling complexes. Referred to as CHB3 in Zhou et al (2003).	SWITCH/sucrose nonfermenting 3C (SWI3C); FUNCTIONS IN: DNA binding; INVOLVED IN: chromatin remodeling; LOCATED IN: SWI/SNF complex, chromatin remodeling complex; EXPRESSED IN: 23 plant structures; EXPRESSED DURING: 15 growth stages; CONTAINS InterPro DOMAIN/s: SANT, DNA-binding (InterPro:IPR001005), Homeodomain-like (InterPro:IPR009057), Myb, DNA-binding (InterPro:IPR014778), SWIRM (InterPro:IPR0…
	Potri.005G191500	leaf_wetwt	meth	NA	NA		PTHR13043	KOG2347			SEC5B	Exocyst complex component SEC5	AT1G21170.1	protein_coding	Exocyst complex component SEC5		SEC5B; BEST Arabidopsis thaliana protein match is: exocyst complex component sec5 (TAIR:AT1G76850.1); Has 822 Blast hits to 808 proteins in 207 species: Archae - 0; Bacteria - 24; Metazoa - 388; Fungi - 169; Plants - 124; Viruses - 8; Other Eukaryotes - 109 (source: NCBI BLink).
	Potri.005G212400	leaf_wetwt	meth	NA	NA	PF01535	PTHR10483					Pentatricopeptide repeat (PPR) superfamily protein	AT1G03100.1	protein_coding	Pentatricopeptide repeat (PPR) superfamily protein		Pentatricopeptide repeat (PPR) superfamily protein; CONTAINS InterPro DOMAIN/s: Pentatricopeptide repeat (InterPro:IPR002885); BEST Arabidopsis thaliana protein match is: Pentatricopeptide repeat (PPR) superfamily protein (TAIR:AT4G17616.1); Has 9904 Blast hits to 5133 proteins in 176 species: Archae - 0; Bacteria - 34; Metazoa - 111; Fungi - 31; Plants - 9502; Viruses - 0; Other Eukaryotes - 226…
	Potri.006G229300	leaf_wetwt	exp_pos	NA	NA	PF02347,PF01212	PTHR11773	KOG2040	1.4.4.2	K00281	AtGLDP1,GLDP1	glycine decarboxylase P-protein 1	AT4G33010.1	protein_coding	glycine decarboxylase P-protein 1		glycine decarboxylase P-protein 1 (GLDP1); FUNCTIONS IN: glycine dehydrogenase (decarboxylating) activity, protein binding; INVOLVED IN: glycine catabolic process, response to cadmium ion, glycine decarboxylation via glycine cleavage system; LOCATED IN: mitochondrion, apoplast, glycine cleavage complex, chloroplast, chloroplast envelope; EXPRESSED IN: 31 plant structures; EXPRESSED DURING: 16 gro…
	Potri.007G071600	leaf_wetwt	meth	NA	NA	PF00855	PTHR12550					Tudor/PWWP/MBT domain-containing protein	AT5G08230.1	protein_coding	Tudor/PWWP/MBT domain-containing protein		Tudor/PWWP/MBT domain-containing protein; CONTAINS InterPro DOMAIN/s: Protein of unknown function DUF618 (InterPro:IPR006903), RNA polymerase II, large subunit, CTD (InterPro:IPR006569), PWWP (InterPro:IPR000313); BEST Arabidopsis thaliana protein match is: Tudor/PWWP/MBT domain-containing protein (TAIR:AT5G23150.1); Has 47075 Blast hits to 25226 proteins in 1376 species: Archae - 78; Bacteria - …
	Potri.011G122800	leaf_wetwt	meth	NA	NA	PF03398	PTHR12161	KOG2027				Regulator of Vps4 activity in the MVB pathway protein	AT2G14830.1	protein_coding	Regulator of Vps4 activity in the MVB pathway protein		Regulator of Vps4 activity in the MVB pathway protein; CONTAINS InterPro DOMAIN/s: Protein of unknown function DUF292, eukaryotic (InterPro:IPR005061); BEST Arabidopsis thaliana protein match is: Regulator of Vps4 activity in the MVB pathway protein (TAIR:AT1G51900.1); Has 750 Blast hits to 708 proteins in 146 species: Archae - 0; Bacteria - 9; Metazoa - 186; Fungi - 79; Plants - 322; Viruses - 3…
	Potri.011G122800	leaf_wetwt	exp_pos	NA	NA	PF03398	PTHR12161	KOG2027				Regulator of Vps4 activity in the MVB pathway protein	AT2G14830.1	protein_coding	Regulator of Vps4 activity in the MVB pathway protein		Regulator of Vps4 activity in the MVB pathway protein; CONTAINS InterPro DOMAIN/s: Protein of unknown function DUF292, eukaryotic (InterPro:IPR005061); BEST Arabidopsis thaliana protein match is: Regulator of Vps4 activity in the MVB pathway protein (TAIR:AT1G51900.1); Has 750 Blast hits to 708 proteins in 146 species: Archae - 0; Bacteria - 9; Metazoa - 186; Fungi - 79; Plants - 322; Viruses - 3…
	Potri.011G158100	leaf_wetwt	meth	NA	NA	PF01565,PF08031	PTHR11748					FAD-binding Berberine family protein	AT5G44390.1	protein_coding	FAD-binding Berberine family protein		FAD-binding Berberine family protein; FUNCTIONS IN: electron carrier activity, oxidoreductase activity, FAD binding, catalytic activity; LOCATED IN: endomembrane system; EXPRESSED IN: cotyledon, embryo, hypocotyl, root, stamen; EXPRESSED DURING: 4 anthesis, C globular stage; CONTAINS InterPro DOMAIN/s: FAD-linked oxidase, FAD-binding, subdomain 2 (InterPro:IPR016168), FAD-binding, type 2 (InterPr…
	Potri.011G161600	leaf_wetwt	meth	NA	NA	PF01565,PF08031	PTHR11748					FAD-binding Berberine family protein	AT5G44400.1	protein_coding	FAD-binding Berberine family protein		FAD-binding Berberine family protein; FUNCTIONS IN: electron carrier activity, oxidoreductase activity, FAD binding, catalytic activity; LOCATED IN: cell wall; EXPRESSED IN: 18 plant structures; EXPRESSED DURING: 10 growth stages; CONTAINS InterPro DOMAIN/s: FAD-linked oxidase, FAD-binding, subdomain 2 (InterPro:IPR016168), FAD-binding, type 2 (InterPro:IPR016166), Berberine/berberine-like (Inter…
	Potri.012G012500	leaf_wetwt	exp_pos	NA	NA	PF03140						Plant protein of unknown function (DUF247)	AT3G60470.1	protein_coding	Plant protein of unknown function (DUF247)		Plant protein of unknown function (DUF247); CONTAINS InterPro DOMAIN/s: Protein of unknown function DUF247, plant (InterPro:IPR004158); BEST Arabidopsis thaliana protein match is: Plant protein of unknown function (DUF247) (TAIR:AT2G28580.1); Has 1401 Blast hits to 907 proteins in 17 species: Archae - 0; Bacteria - 0; Metazoa - 0; Fungi - 0; Plants - 1401; Viruses - 0; Other Eukaryotes - 0 (sourc…
	Potri.012G012600	leaf_wetwt	exp_pos	NA	NA	PF00254	PTHR10516					FKBP-like peptidyl-prolyl cis-trans isomerase family protein	AT3G60370.1	protein_coding	FKBP-like peptidyl-prolyl cis-trans isomerase family protein	Encodes an immunophilin, FKBP20-2, that belongs to the FK-506 binding protein (FKBP) subfamily functioning as peptidyl-prolyl isomerases (PPIases) in protein folding. FKBP20-2 has a unique pair of cysteines at the C terminus and was found to be reduced by thioredoxin (Trx) (itself reduced by NADPH by means of NADP-Trx reductase). The FKBP20-2 protein, which contains only two of the five amino aci…	FKBP-like peptidyl-prolyl cis-trans isomerase family protein; FUNCTIONS IN: FK506 binding, oxidoreductase activity, peptidyl-prolyl cis-trans isomerase activity; INVOLVED IN: photosystem II assembly; LOCATED IN: thylakoid, thylakoid lumen, chloroplast thylakoid lumen, chloroplast; EXPRESSED IN: 20 plant structures; EXPRESSED DURING: 13 growth stages; CONTAINS InterPro DOMAIN/s: Peptidyl-prolyl ci…
	Potri.012G022500	leaf_wetwt	meth	NA	NA	PF00612					IQD18	IQ-domain 18	AT1G01110.2	protein_coding	IQ-domain 18		IQ-domain 18 (IQD18); FUNCTIONS IN: molecular_function unknown; EXPRESSED IN: 10 plant structures; EXPRESSED DURING: 6 growth stages; CONTAINS InterPro DOMAIN/s: IQ calmodulin-binding region (InterPro:IPR000048); BEST Arabidopsis thaliana protein match is: IQ-domain 17 (TAIR:AT4G00820.1); Has 30201 Blast hits to 17322 proteins in 780 species: Archae - 12; Bacteria - 1396; Metazoa - 17338; Fungi -…
	Potri.012G084800	leaf_wetwt	meth	NA	NA	PF01794,PF08022,PF08030,PF00175	PTHR11972	KOG0039			ATFRO8,FRO8	ferric reduction oxidase 8	AT5G50160.1	protein_coding	ferric reduction oxidase 8	Encodes a ferric chelate reductase that is expressed in shoots and flowers.	ferric reduction oxidase 8 (FRO8); FUNCTIONS IN: oxidoreductase activity, ferric-chelate reductase activity; INVOLVED IN: oxidation reduction; LOCATED IN: mitochondrion, plasma membrane, membrane; EXPRESSED IN: 20 plant structures; EXPRESSED DURING: 13 growth stages; CONTAINS InterPro DOMAIN/s: Ferredoxin reductase-type FAD-binding domain (InterPro:IPR017927), Ferric reductase, NAD binding (Inter…
	Potri.012G111400	leaf_wetwt	meth	NA	NA	PF03770	PTHR12400	KOG1620			ATIPK2BETA,IPK2B,IPK2BETA	inositol polyphosphate kinase 2 beta	AT5G61760.1	protein_coding	inositol polyphosphate kinase 2 beta	Encodes an inositol polyphosphate 3-/6-/5-kinase that is localized to the nucleus. Able to complement a mutation in a yeast transcriptional regulator gene (ARG82/IPK2).	inositol polyphosphate kinase 2 beta (IPK2BETA); CONTAINS InterPro DOMAIN/s: Inositol polyphosphate kinase (InterPro:IPR005522); BEST Arabidopsis thaliana protein match is: inositol polyphosphate kinase 2 alpha (TAIR:AT5G07370.4); Has 1807 Blast hits to 1807 proteins in 277 species: Archae - 0; Bacteria - 0; Metazoa - 736; Fungi - 347; Plants - 385; Viruses - 0; Other Eukaryotes - 339 (source: NC…
	Potri.014G152300	leaf_wetwt	exp_pos	NA	NA	PF04116,PF12076	PTHR11863				CER1	Fatty acid hydroxylase superfamily	AT1G02205.3	protein_coding	Fatty acid hydroxylase superfamily	Expression of the CER1 gene associated with production of stem epicuticular wax and pollen fertility. Biochemical studies showed that cer1 mutants are blocked in the conversion of stem wax C30 aldehydes to C29 alkanes, and they also lack the secondary alcohols and ketones. These suggested the CER1 protein is an aldehyde decarbonylase, but the exact molecular function of this protein remains to be…	ECERIFERUM 1 (CER1); FUNCTIONS IN: aldehyde decarbonylase activity; INVOLVED IN: aldehyde catabolic process, wax biosynthetic process, cuticle development; LOCATED IN: endoplasmic reticulum; EXPRESSED IN: 18 plant structures; EXPRESSED DURING: 13 growth stages; CONTAINS InterPro DOMAIN/s: Fatty acid hydroxylase (InterPro:IPR006694), Uncharacterised protein, Wax2 C-terminal (InterPro:IPR021940); B…
	Potri.014G159800	leaf_wetwt	NA	NA	NA	PF04083	PTHR11005	KOG2624			MPL1	Myzus persicae-induced lipase 1	AT5G14180.1	protein_coding	Myzus persicae-induced lipase 1		Myzus persicae-induced lipase 1 (MPL1); FUNCTIONS IN: catalytic activity; INVOLVED IN: glycerol biosynthetic process, lipid metabolic process; LOCATED IN: endomembrane system; EXPRESSED IN: 7 plant structures; EXPRESSED DURING: L mature pollen stage, M germinated pollen stage, 4 anthesis, petal differentiation and expansion stage; CONTAINS InterPro DOMAIN/s: AB-hydrolase-associated lipase region …
	Potri.018G010700	leaf_wetwt	exp_pos	NA	NA	PF01094,PF00497,PF00060	PTHR18966	KOG1052			ATGLR2.7,GLR2.7	glutamate receptor 2.7	AT2G29120.1	protein_coding	glutamate receptor 2.7	member of Putative ligand-gated ion channel subunit family	glutamate receptor 2.7 (GLR2.7); FUNCTIONS IN: intracellular ligand-gated ion channel activity; INVOLVED IN: cellular calcium ion homeostasis, response to light stimulus; LOCATED IN: vacuole; EXPRESSED IN: stem, cotyledon, leaf whorl, leaf, stamen; EXPRESSED DURING: LP.06 six leaves visible, LP.04 four leaves visible, 4 anthesis, LP.10 ten leaves visible, LP.08 eight leaves visible; CONTAINS Inte…
Potri.015G015200	Potri.005G168900	leaf_stomata	meth	NA	NA	PF04570						Protein of unknown function (DUF581)	AT1G22160.1	protein_coding	Protein of unknown function (DUF581)		Protein of unknown function (DUF581); CONTAINS InterPro DOMAIN/s: Protein of unknown function DUF581 (InterPro:IPR007650); BEST Arabidopsis thaliana protein match is: Protein of unknown function (DUF581) (TAIR:AT1G78020.1); Has 511 Blast hits to 511 proteins in 19 species: Archae - 0; Bacteria - 0; Metazoa - 0; Fungi - 0; Plants - 511; Viruses - 0; Other Eukaryotes - 0 (source: NCBI BLink).
	Potri.006G036700	leaf_stomata	meth	NA	NA
	Potri.012G030900	leaf_stomata	meth	NA	NA
	Potri.015G015200	leaf_stomata	NA	NA	NA	PF02362					EDF4,RAV1	related to ABI3/VP1 1	AT1G13260.1	protein_coding	related to ABI3/VP1 1	Encodes an AP2/B3 domain transcription factor which is upregulated in response to low temperature. It contains a B3 DNA binding domain. It has circadian regulation and may function as a negative growth regulator.	related to ABI3/VP1 1 (RAV1); CONTAINS InterPro DOMAIN/s: DNA-binding, integrase-type (InterPro:IPR016177), Transcriptional factor B3 (InterPro:IPR003340), Pathogenesis-related transcriptional factor/ERF, DNA-binding (InterPro:IPR001471); BEST Arabidopsis thaliana protein match is: ethylene response DNA binding factor 3 (TAIR:AT3G25730.1); Has 6277 Blast hits to 6015 proteins in 258 species: Arch…
	Potri.018G136400	leaf_stomata	meth	NA	NA							catalytic LigB subunit of aromatic ring-opening dioxygenase family	AT4G15093.1	protein_coding	catalytic LigB subunit of aromatic ring-opening dioxygenase family		catalytic LigB subunit of aromatic ring-opening dioxygenase family; FUNCTIONS IN: oxidoreductase activity, ferrous iron binding, zinc ion binding, oxidoreductase activity, acting on single donors with incorporation of molecular oxygen; INVOLVED IN: oxidation reduction, cellular aromatic compound metabolic process; LOCATED IN: cellular_component unknown; EXPRESSED IN: 24 plant structures; EXPRESSE…
	Potri.T082500	leaf_stomata	meth	NA	NA		PTHR13681:SF2					Domain of unknown function (DUF1767)	AT5G19950.1	protein_coding	Domain of unknown function (DUF1767)		CONTAINS InterPro DOMAIN/s: Domain of unknown function DUF1767 (InterPro:IPR013894); BEST Arabidopsis thaliana protein match is: Domain of unknown function (DUF1767) (TAIR:AT5G63540.1); Has 30201 Blast hits to 17322 proteins in 780 species: Archae - 12; Bacteria - 1396; Metazoa - 17338; Fungi - 3422; Plants - 5037; Viruses - 0; Other Eukaryotes - 2996 (source: NCBI BLink).
Potri.015G028600	Potri.001G181700	leaf_stomata	meth	NA	NA
	Potri.002G198700	leaf_stomata	meth	NA	NA	PF06273					EIF4B2	eukaryotic initiation factor 4B2	AT1G13020.1	protein_coding	eukaryotic initiation factor 4B2	Encodes eIF4B2, eukaryotic initiation factor 4B2.	eukaryotic initiation factor 4B2 (EIF4B2); FUNCTIONS IN: translation initiation factor activity; INVOLVED IN: biological_process unknown; LOCATED IN: cellular_component unknown; EXPRESSED IN: 25 plant structures; EXPRESSED DURING: 13 growth stages; CONTAINS InterPro DOMAIN/s: Plant specific eukaryotic initiation factor 4B (InterPro:IPR010433); BEST Arabidopsis thaliana protein match is: eukaryoti…
	Potri.003G080700	leaf_stomata	meth	NA	NA		PTHR22597:SF13						AT4G16807.1	protein_coding			unknown protein; FUNCTIONS IN: molecular_function unknown; INVOLVED IN: biological_process unknown; LOCATED IN: cellular_component unknown; BEST Arabidopsis thaliana protein match is: unknown protein (TAIR:AT3G33528.1); Has 30201 Blast hits to 17322 proteins in 780 species: Archae - 12; Bacteria - 1396; Metazoa - 17338; Fungi - 3422; Plants - 5037; Viruses - 0; Other Eukaryotes - 2996 (source: NC…
	Potri.005G194800	leaf_stomata	meth	NA	NA	PF01812	PTHR13017	KOG4410	6.3.3.2	K01934		NagB/RpiA/CoA transferase-like superfamily protein	AT1G76730.1	protein_coding	NagB/RpiA/CoA transferase-like superfamily protein		NagB/RpiA/CoA transferase-like superfamily protein; FUNCTIONS IN: catalytic activity, ATP binding, 5-formyltetrahydrofolate cyclo-ligase activity; INVOLVED IN: folic acid and derivative biosynthetic process, metabolic process; LOCATED IN: chloroplast; EXPRESSED IN: 22 plant structures; EXPRESSED DURING: 15 growth stages; CONTAINS InterPro DOMAIN/s: 5-formyltetrahydrofolate cyclo-ligase (InterPro:…
	Potri.005G231200	leaf_stomata	meth	NA	NA
	Potri.006G148200	leaf_stomata	meth	NA	NA	PF00447	PTHR10015	KOG0627			ATHSFA2,HSFA2	heat shock transcription factor A2	AT2G26150.1	protein_coding	heat shock transcription factor A2	member of Heat Stress Transcription Factor (Hsf) family. Involved in response to misfolded protein accumulation in the cytosol. Regulated by alternative splicing and non-sense-mediated decay.	heat shock transcription factor A2 (HSFA2); FUNCTIONS IN: DNA binding, transcription activator activity, sequence-specific DNA binding transcription factor activity; INVOLVED IN: in 7 processes; LOCATED IN: nucleus; EXPRESSED IN: 8 plant structures; EXPRESSED DURING: 4 anthesis, C globular stage, petal differentiation and expansion stage; CONTAINS InterPro DOMAIN/s: Winged helix-turn-helix transc…
	Potri.010G113500	leaf_stomata	meth	NA	NA	PF02749,PF01729		KOG3008			QPT	quinolinate phoshoribosyltransferase	AT2G01350.1	protein_coding	quinolinate phoshoribosyltransferase	At2g01350 encodes quinolinate phosphoribosyl transferase involved in NAD biosynthesis as shown by heterologous expression in E. coli.	quinolinate phoshoribosyltransferase (QPT); FUNCTIONS IN: nicotinate-nucleotide diphosphorylase (carboxylating) activity; INVOLVED IN: NAD biosynthetic process; LOCATED IN: chloroplast; EXPRESSED IN: 23 plant structures; EXPRESSED DURING: 13 growth stages; CONTAINS InterPro DOMAIN/s: Aldolase-type TIM barrel (InterPro:IPR013785), Nicotinate-nucleotide pyrophosphorylase (InterPro:IPR004393), Quino…
	Potri.010G247600	leaf_stomata	meth	NA	NA	PF04043,PF01095					RHS12	root hair specific 12	AT3G10710.1	protein_coding	root hair specific 12		root hair specific 12 (RHS12); FUNCTIONS IN: enzyme inhibitor activity, pectinesterase activity; INVOLVED IN: cell wall modification; LOCATED IN: cell wall, plant-type cell wall; EXPRESSED IN: root hair, flower; CONTAINS InterPro DOMAIN/s: Pectinesterase, active site (InterPro:IPR018040), Pectin lyase fold/virulence factor (InterPro:IPR011050), Pectinesterase, catalytic (InterPro:IPR000070), Pect…
	Potri.012G007200	leaf_stomata	meth	NA	NA	PF00403	PTHR22814	KOG1603				Heavy metal transport/detoxification superfamily protein	AT4G27590.1	protein_coding	Heavy metal transport/detoxification superfamily protein		Heavy metal transport/detoxification superfamily protein ; FUNCTIONS IN: copper ion binding, metal ion binding; INVOLVED IN: copper ion transport, metal ion transport; LOCATED IN: cellular_component unknown; EXPRESSED IN: 8 plant structures; EXPRESSED DURING: 6 growth stages; CONTAINS InterPro DOMAIN/s: Heavy metal transport/detoxification protein (InterPro:IPR006121); BEST Arabidopsis thaliana p…
	Potri.012G054300	leaf_stomata	meth	NA	NA							Bifunctional inhibitor/lipid-transfer protein/seed storage 2S albumin superfamily protein	AT3G18280.1	protein_coding	Bifunctional inhibitor/lipid-transfer protein/seed storage 2S albumin superfamily protein		Bifunctional inhibitor/lipid-transfer protein/seed storage 2S albumin superfamily protein; FUNCTIONS IN: lipid binding; INVOLVED IN: lipid transport; LOCATED IN: endomembrane system; EXPRESSED IN: 21 plant structures; EXPRESSED DURING: 13 growth stages; CONTAINS InterPro DOMAIN/s: Bifunctional inhibitor/plant lipid transfer protein/seed storage (InterPro:IPR016140), Plant lipid transfer protein/s…
	Potri.015G028600	leaf_stomata	NA	NA	NA	PF00560	PTHR23258	KOG0472				disease resistance family protein / LRR family protein	AT2G34930.1	protein_coding	disease resistance family protein / LRR family protein		disease resistance family protein / LRR family protein; INVOLVED IN: signal transduction, defense response to fungus, defense response; LOCATED IN: cell wall; EXPRESSED IN: 10 plant structures; EXPRESSED DURING: 7 growth stages; CONTAINS InterPro DOMAIN/s: Leucine-rich repeat-containing N-terminal domain, type 2 (InterPro:IPR013210), Leucine-rich repeat (InterPro:IPR001611); BEST Arabidopsis thal…
Potri.015G113800	Potri.001G390100	EWva_LA_SD	meth	NA	NA								AT3G14880.2	protein_coding			FUNCTIONS IN: molecular_function unknown; INVOLVED IN: response to karrikin; BEST Arabidopsis thaliana protein match is: transcription factor-related (TAIR:AT4G18650.1); Has 30201 Blast hits to 17322 proteins in 780 species: Archae - 12; Bacteria - 1396; Metazoa - 17338; Fungi - 3422; Plants - 5037; Viruses - 0; Other Eukaryotes - 2996 (source: NCBI BLink).
	Potri.001G390100	leaf_stomata	meth	NA	NA								AT3G14880.2	protein_coding			FUNCTIONS IN: molecular_function unknown; INVOLVED IN: response to karrikin; BEST Arabidopsis thaliana protein match is: transcription factor-related (TAIR:AT4G18650.1); Has 30201 Blast hits to 17322 proteins in 780 species: Archae - 12; Bacteria - 1396; Metazoa - 17338; Fungi - 3422; Plants - 5037; Viruses - 0; Other Eukaryotes - 2996 (source: NCBI BLink).
	Potri.008G000300	leaf_stomata	meth	NA	NA	PF00324	PTHR11785				ATCAT6,CAT6	cationic amino acid transporter 6	AT5G04770.1	protein_coding	cationic amino acid transporter 6	Encodes a member of the cationic amino acid transporter (CAT) subfamily of amino acid polyamine choline transporters. Does not mediate efficient uptake of basic amino acids in yeast or Xenopus systems but can transport neutral and acidic amino acid analogs. Expressed in sink tissues. Induced during infestation of roots by the plant parasitic root-knot nematode, Meloidogyne incognita. Localized in…	cationic amino acid transporter 6 (CAT6); CONTAINS InterPro DOMAIN/s: Cationic amino acid transporter (InterPro:IPR015606), Amino acid/polyamine transporter I (InterPro:IPR002293), Amino acid permease domain (InterPro:IPR004841); BEST Arabidopsis thaliana protein match is: cationic amino acid transporter 7 (TAIR:AT3G10600.1); Has 1807 Blast hits to 1807 proteins in 277 species: Archae - 0; Bacter…
	Potri.008G000300	EWva_LA_SD	meth	NA	NA	PF00324	PTHR11785				ATCAT6,CAT6	cationic amino acid transporter 6	AT5G04770.1	protein_coding	cationic amino acid transporter 6	Encodes a member of the cationic amino acid transporter (CAT) subfamily of amino acid polyamine choline transporters. Does not mediate efficient uptake of basic amino acids in yeast or Xenopus systems but can transport neutral and acidic amino acid analogs. Expressed in sink tissues. Induced during infestation of roots by the plant parasitic root-knot nematode, Meloidogyne incognita. Localized in…	cationic amino acid transporter 6 (CAT6); CONTAINS InterPro DOMAIN/s: Cationic amino acid transporter (InterPro:IPR015606), Amino acid/polyamine transporter I (InterPro:IPR002293), Amino acid permease domain (InterPro:IPR004841); BEST Arabidopsis thaliana protein match is: cationic amino acid transporter 7 (TAIR:AT3G10600.1); Has 1807 Blast hits to 1807 proteins in 277 species: Archae - 0; Bacter…
	Potri.015G113800	EWva_LA_SD	NA	NA	NA	PF04578						Protein of unknown function (DUF594)	AT5G45470.1	protein_coding	Protein of unknown function (DUF594)		Protein of unknown function (DUF594); FUNCTIONS IN: molecular_function unknown; INVOLVED IN: biological_process unknown; LOCATED IN: plasma membrane; EXPRESSED IN: callus; CONTAINS InterPro DOMAIN/s: Protein of unknown function DUF594 (InterPro:IPR007658); BEST Arabidopsis thaliana protein match is: unknown protein (TAIR:AT5G45460.1); Has 1360 Blast hits to 854 proteins in 12 species: Archae - 0;…
	Potri.015G113800	leaf_stomata	NA	NA	NA	PF04578						Protein of unknown function (DUF594)	AT5G45470.1	protein_coding	Protein of unknown function (DUF594)		Protein of unknown function (DUF594); FUNCTIONS IN: molecular_function unknown; INVOLVED IN: biological_process unknown; LOCATED IN: plasma membrane; EXPRESSED IN: callus; CONTAINS InterPro DOMAIN/s: Protein of unknown function DUF594 (InterPro:IPR007658); BEST Arabidopsis thaliana protein match is: unknown protein (TAIR:AT5G45460.1); Has 1360 Blast hits to 854 proteins in 12 species: Archae - 0;…
	Potri.016G127000	EWva_LA_SD	meth	NA	NA	PF08263,PF00560	PTHR23258	KOG0472			AtRLP6,RLP6	receptor like protein 6	AT1G45616.1	protein_coding	receptor like protein 6		receptor like protein 6 (RLP6); INVOLVED IN: signal transduction, defense response; LOCATED IN: membrane; EXPRESSED IN: leaf; CONTAINS InterPro DOMAIN/s: Leucine-rich repeat-containing N-terminal domain, type 2 (InterPro:IPR013210), Leucine-rich repeat (InterPro:IPR001611); BEST Arabidopsis thaliana protein match is: receptor like protein 7 (TAIR:AT1G47890.1); Has 122755 Blast hits to 32280 prote…
	Potri.016G127000	leaf_stomata	meth	NA	NA	PF08263,PF00560	PTHR23258	KOG0472			AtRLP6,RLP6	receptor like protein 6	AT1G45616.1	protein_coding	receptor like protein 6		receptor like protein 6 (RLP6); INVOLVED IN: signal transduction, defense response; LOCATED IN: membrane; EXPRESSED IN: leaf; CONTAINS InterPro DOMAIN/s: Leucine-rich repeat-containing N-terminal domain, type 2 (InterPro:IPR013210), Leucine-rich repeat (InterPro:IPR001611); BEST Arabidopsis thaliana protein match is: receptor like protein 7 (TAIR:AT1G47890.1); Has 122755 Blast hits to 32280 prote…
	Potri.019G022400	EWva_LA_SD	meth	NA	NA	PF03492					NAMT1	S-adenosyl-L-methionine-dependent methyltransferases superfamily protein	AT5G04370.1	protein_coding	S-adenosyl-L-methionine-dependent methyltransferases superfamily protein	A member of the Arabidopsis SABATH methyltransferase gene family. Encodes NAMT1, a methyltransferase that methylates nicotinic acid.	NAMT1; CONTAINS InterPro DOMAIN/s: SAM dependent carboxyl methyltransferase (InterPro:IPR005299); BEST Arabidopsis thaliana protein match is: S-adenosyl-L-methionine-dependent methyltransferases superfamily protein (TAIR:AT3G11480.1); Has 1807 Blast hits to 1807 proteins in 277 species: Archae - 0; Bacteria - 0; Metazoa - 736; Fungi - 347; Plants - 385; Viruses - 0; Other Eukaryotes - 339 (source…
	Potri.019G022400	leaf_stomata	meth	NA	NA	PF03492					NAMT1	S-adenosyl-L-methionine-dependent methyltransferases superfamily protein	AT5G04370.1	protein_coding	S-adenosyl-L-methionine-dependent methyltransferases superfamily protein	A member of the Arabidopsis SABATH methyltransferase gene family. Encodes NAMT1, a methyltransferase that methylates nicotinic acid.	NAMT1; CONTAINS InterPro DOMAIN/s: SAM dependent carboxyl methyltransferase (InterPro:IPR005299); BEST Arabidopsis thaliana protein match is: S-adenosyl-L-methionine-dependent methyltransferases superfamily protein (TAIR:AT3G11480.1); Has 1807 Blast hits to 1807 proteins in 277 species: Archae - 0; Bacteria - 0; Metazoa - 736; Fungi - 347; Plants - 385; Viruses - 0; Other Eukaryotes - 339 (source…
Potri.015G117300	Potri.001G004900	leaf_stomata	meth	NA	NA
	Potri.001G139700	leaf_stomata	meth	NA	NA	PF00664,PF00005	PTHR19242	KOG0055			PGP2	P-glycoprotein 2	AT4G25960.1	protein_coding	P-glycoprotein 2		P-glycoprotein 2 (PGP2); FUNCTIONS IN: ATPase activity, coupled to transmembrane movement of substances; INVOLVED IN: transport, transmembrane transport; LOCATED IN: membrane; EXPRESSED IN: 22 plant structures; EXPRESSED DURING: 13 growth stages; CONTAINS InterPro DOMAIN/s: ATPase, AAA+ type, core (InterPro:IPR003593), ABC transporter-like (InterPro:IPR003439), ABC transporter, transmembrane doma…
	Potri.001G310600	leaf_stomata	exp_pos	NA	NA	PF00939	PTHR10283				DCT,DIT2.1	dicarboxylate transport 2.1	AT5G64290.1	protein_coding	dicarboxylate transport 2.1		dicarboxylate transport 2.1 (DIT2.1); FUNCTIONS IN: oxoglutarate:malate antiporter activity; INVOLVED IN: malate transport, response to nematode; LOCATED IN: chloroplast, membrane, chloroplast envelope; EXPRESSED IN: 23 plant structures; EXPRESSED DURING: 13 growth stages; CONTAINS InterPro DOMAIN/s: Sodium/sulphate symporter (InterPro:IPR001898); BEST Arabidopsis thaliana protein match is: dicar…
	Potri.001G450100	leaf_stomata	exp_pos	NA	NA		PTHR19308	KOG2761			CP5	Polyketide cyclase/dehydrase and lipid transport superfamily protein	AT1G64720.1	protein_coding	Polyketide cyclase/dehydrase and lipid transport superfamily protein	membrane related protein CP5	CP5; FUNCTIONS IN: molecular_function unknown; INVOLVED IN: biological_process unknown; LOCATED IN: vacuole; EXPRESSED IN: 23 plant structures; EXPRESSED DURING: 15 growth stages; CONTAINS InterPro DOMAIN/s: Lipid-binding START (InterPro:IPR002913); BEST Arabidopsis thaliana protein match is: Polyketide cyclase/dehydrase and lipid transport superfamily protein (TAIR:AT5G54170.1); Has 365 Blast hi…
	Potri.002G160800	leaf_stomata	exp_pos	NA	NA	PF00291	PTHR10314	KOG1252	2.5.1.47,4.4.1.9	K13034	ARATH;BSAS3;1,ATCYSC1,CYSC1	cysteine synthase C1	AT3G61440.1	protein_coding	cysteine synthase C1	Encodes a cysteine synthase isomer CysC1. The isomer is however less effective in cysteine biosynthesis. It is involved in beta-cyanoalanine biosynthesis, an intermediate of cyanide detoxification pathway.	cysteine synthase C1 (CYSC1); FUNCTIONS IN: cysteine synthase activity, copper ion binding, L-3-cyanoalanine synthase activity; INVOLVED IN: cysteine biosynthetic process, detoxification of nitrogen compound, cyanide metabolic process; LOCATED IN: mitochondrion, chloroplast; EXPRESSED IN: 26 plant structures; EXPRESSED DURING: 14 growth stages; CONTAINS InterPro DOMAIN/s: Cysteine synthase/cystat…
	Potri.003G195700	leaf_stomata	exp_pos	NA	NA	PF03358,PF02525		KOG4530			NQR	NADPH:quinone oxidoreductase	AT3G27890.1	protein_coding	NADPH:quinone oxidoreductase	Encodes NAD(P)H:quinone reductase which is an FMN binding protein that catalyzes the reduction of quinone substrates to hydroquinones.The enzyme activity was confirmed by in vitro assay.	NADPH:quinone oxidoreductase (NQR); FUNCTIONS IN: FMN reductase activity; INVOLVED IN: response to salt stress, defense response to bacterium; LOCATED IN: chloroplast stroma, chloroplast, plasma membrane; EXPRESSED IN: 22 plant structures; EXPRESSED DURING: 14 growth stages; CONTAINS InterPro DOMAIN/s: NADPH-dependent FMN reductase (InterPro:IPR005025); Has 4868 Blast hits to 4868 proteins in 147…
	Potri.005G109300	leaf_stomata	meth	NA	NA	PF00230	PTHR19139	KOG0223			PIP2;8,PIP3B	plasma membrane intrinsic protein 2;8	AT2G16850.1	protein_coding	plasma membrane intrinsic protein 2;8		plasma membrane intrinsic protein 2;8 (PIP2;8); FUNCTIONS IN: water channel activity; INVOLVED IN: transport, transmembrane transport; LOCATED IN: membrane; EXPRESSED IN: root, flower, cultured cell, leaf; CONTAINS InterPro DOMAIN/s: Major intrinsic protein, conserved site (InterPro:IPR022357), Aquaporin (InterPro:IPR012269), Major intrinsic protein (InterPro:IPR000425); BEST Arabidopsis thaliana…
	Potri.005G118500	leaf_stomata	meth	NA	NA	PF00249	PTHR10641	KOG0048			AtMYB98,MYB98	myb domain protein 98	AT4G18770.1	protein_coding	myb domain protein 98	MYB98 is a member of the R2R3-MYB gene family, the members of which likely encode transcription factors. Within an ovule, MYB98 is expressed exclusively in the synergid cells, and mutations in this gene affect the female gametophyte specifically. myb98 female gametophytes are affected in two unique features of the synergid cell, pollen tube guidance and the filiform apparatus, but are otherwise n…	myb domain protein 98 (MYB98); CONTAINS InterPro DOMAIN/s: SANT, DNA-binding (InterPro:IPR001005), Homeodomain-like (InterPro:IPR009057), Myb, DNA-binding (InterPro:IPR014778), HTH transcriptional regulator, Myb-type, DNA-binding (InterPro:IPR017930), Homeodomain-related (InterPro:IPR012287), Myb transcription factor (InterPro:IPR015495); BEST Arabidopsis thaliana protein match is: myb domain pro…
	Potri.005G123200	leaf_stomata	meth	NA	NA	PF03765,PF00650	PTHR10174	KOG1470				Sec14p-like phosphatidylinositol transfer family protein	AT1G75170.1	protein_coding	Sec14p-like phosphatidylinositol transfer family protein		Sec14p-like phosphatidylinositol transfer family protein; CONTAINS InterPro DOMAIN/s: Cellular retinaldehyde-binding/triple function, C-terminal (InterPro:IPR001251), Cellular retinaldehyde-binding/triple function, N-terminal (InterPro:IPR008273), Phosphatidylinositol transfer protein-like, N-terminal (InterPro:IPR011074); BEST Arabidopsis thaliana protein match is: Sec14p-like phosphatidylinosit…
	Potri.005G134900	leaf_stomata	meth	NA	NA	PF03195					ASL1,LBD36	ASYMMETRIC LEAVES 2-like 1	AT5G66870.1	protein_coding	ASYMMETRIC LEAVES 2-like 1	Encodes LOB domain protein whose overexpression results in KNOX gene repression. Overexpression also results in plants with hyponastic leaves, downward pointing flowers and reduced apical dominance. May be involved in the transcriptional regulation of the homeobox gene BP (brevipedicellus) during lateral organ differentiation. Acts together with AS2 in proximal-distal symmetry determination.	ASYMMETRIC LEAVES 2-like 1 (ASL1); CONTAINS InterPro DOMAIN/s: Lateral organ boundaries, LOB (InterPro:IPR004883), Asymmetric leaves, AS2/LOB (InterPro:IPR017414); BEST Arabidopsis thaliana protein match is: LOB domain-containing protein 10 (TAIR:AT2G23660.2); Has 1807 Blast hits to 1807 proteins in 277 species: Archae - 0; Bacteria - 0; Metazoa - 736; Fungi - 347; Plants - 385; Viruses - 0; Othe…
	Potri.005G165400	leaf_stomata	meth	NA	NA	PF00076	PTHR23147	KOG4207		K12891	ATSC35,SC35	ortholog of human splicing factor SC35	AT5G64200.1	protein_coding	ortholog of human splicing factor SC35	encodes an SC35-like splicing factor of 35 kD localized to the nuclear specks.	ortholog of human splicing factor SC35 (SC35); FUNCTIONS IN: RNA binding, nucleotide binding, nucleic acid binding; INVOLVED IN: nuclear mRNA splicing, via spliceosome, RNA splicing; LOCATED IN: cytosol, nuclear speck, membrane; EXPRESSED IN: 24 plant structures; EXPRESSED DURING: 13 growth stages; CONTAINS InterPro DOMAIN/s: RNA recognition motif, RNP-1 (InterPro:IPR000504), Nucleotide-binding, …
	Potri.009G140900	leaf_stomata	exp_pos	NA	NA	PF02519						SAUR-like auxin-responsive protein family	AT1G29500.1	protein_coding	SAUR-like auxin-responsive protein family		SAUR-like auxin-responsive protein family ; CONTAINS InterPro DOMAIN/s: Auxin responsive SAUR protein (InterPro:IPR003676); BEST Arabidopsis thaliana protein match is: SAUR-like auxin-responsive protein family (TAIR:AT1G29450.1); Has 853 Blast hits to 839 proteins in 22 species: Archae - 0; Bacteria - 0; Metazoa - 0; Fungi - 0; Plants - 853; Viruses - 0; Other Eukaryotes - 0 (source: NCBI BLink).
	Potri.010G112800	leaf_stomata	exp_pos	NA	NA	PF03547				K13947	ATPIN3,PIN3	Auxin efflux carrier family protein	AT1G70940.1	protein_coding	Auxin efflux carrier family protein	A regulator of auxin efflux and involved in differential growth. PIN3 is expressed in gravity-sensing tissues, with PIN3 protein accumulating predominantly at the lateral cell surface. PIN3 localizes to the plasma membrane and to vesicles. In roots, PIN3 is expressed without pronounced polarity in tiers two and three of the columella cells, at the basal side of vascular cells, and to the lateral …	PIN-FORMED 3 (PIN3); FUNCTIONS IN: auxin:hydrogen symporter activity, transporter activity; INVOLVED IN: in 8 processes; LOCATED IN: lateral plasma membrane, plasma membrane, vesicle membrane, cell surface; EXPRESSED IN: 26 plant structures; EXPRESSED DURING: 13 growth stages; CONTAINS InterPro DOMAIN/s: Auxin efflux carrier, subgroup (InterPro:IPR014024), Auxin efflux carrier (InterPro:IPR004776…
	Potri.011G067500	leaf_stomata	exp_pos	NA	NA	PF00069,PF07714,PF03822	PTHR22982	KOG0583			CIPK20,PKS18,SnRK3.6	CBL-interacting protein kinase 20	AT5G45820.1	protein_coding	CBL-interacting protein kinase 20	Encodes a CBL-interacting serine/threonine protein kinase comprised of an N-terminal kinase catalytic domain similar to SNF1/AMPK and a unique C-terminal regulatory domain.	CBL-interacting protein kinase 20 (CIPK20); CONTAINS InterPro DOMAIN/s: Protein kinase, ATP binding site (InterPro:IPR017441), Serine/threonine-protein kinase domain (InterPro:IPR002290), NAF/FISL domain (InterPro:IPR018451), Serine/threonine-protein kinase-like domain (InterPro:IPR017442), Protein kinase-like domain (InterPro:IPR011009), Serine/threonine-protein kinase, active site (InterPro:IPR…
	Potri.012G082400	leaf_stomata	meth	NA	NA								AT5G62960.1	protein_coding			unknown protein; BEST Arabidopsis thaliana protein match is: unknown protein (TAIR:AT1G10660.1); Has 35333 Blast hits to 34131 proteins in 2444 species: Archae - 798; Bacteria - 22429; Metazoa - 974; Fungi - 991; Plants - 531; Viruses - 0; Other Eukaryotes - 9610 (source: NCBI BLink).
	Potri.012G110900	leaf_stomata	meth	NA	NA								AT5G07330.1	protein_coding			unknown protein; FUNCTIONS IN: molecular_function unknown; INVOLVED IN: biological_process unknown; LOCATED IN: mitochondrion; BEST Arabidopsis thaliana protein match is: unknown protein (TAIR:AT1G63060.1); Has 1807 Blast hits to 1807 proteins in 277 species: Archae - 0; Bacteria - 0; Metazoa - 736; Fungi - 347; Plants - 385; Viruses - 0; Other Eukaryotes - 339 (source: NCBI BLink).
	Potri.012G119300	leaf_stomata	meth	NA	NA							FKBP-like peptidyl-prolyl cis-trans isomerase family protein	AT4G19830.1	protein_coding	FKBP-like peptidyl-prolyl cis-trans isomerase family protein		FKBP-like peptidyl-prolyl cis-trans isomerase family protein; FUNCTIONS IN: FK506 binding, peptidyl-prolyl cis-trans isomerase activity; INVOLVED IN: protein folding; LOCATED IN: chloroplast thylakoid lumen; EXPRESSED IN: 22 plant structures; EXPRESSED DURING: 15 growth stages; CONTAINS InterPro DOMAIN/s: Peptidyl-prolyl cis-trans isomerase, FKBP-type (InterPro:IPR001179); BEST Arabidopsis thalia…
	Potri.013G141900	leaf_stomata	exp_pos	NA	NA	PF00190,PF07883					ATGER1,GER1,GLP1	germin-like protein 1	AT1G72610.1	protein_coding	germin-like protein 1	germin-like protein (GLP1)	germin-like protein 1 (GER1); INVOLVED IN: biological_process unknown; LOCATED IN: extracellular matrix; EXPRESSED IN: 23 plant structures; EXPRESSED DURING: 13 growth stages; CONTAINS InterPro DOMAIN/s: Cupin, RmlC-type (InterPro:IPR011051), Cupin 1 (InterPro:IPR006045), Germin (InterPro:IPR001929), RmlC-like jelly roll fold (InterPro:IPR014710), Germin, manganese binding site (InterPro:IPR01978…
	Potri.014G103600	leaf_stomata	exp_pos	NA	NA	PF00786,PF00620	PTHR23177					Rho GTPase activating protein with PAK-box/P21-Rho-binding domain	AT2G46710.1	protein_coding	Rho GTPase activating protein with PAK-box/P21-Rho-binding domain		Rho GTPase activating protein with PAK-box/P21-Rho-binding domain; FUNCTIONS IN: Rac GTPase activator activity; INVOLVED IN: signal transduction; LOCATED IN: intracellular; EXPRESSED IN: 22 plant structures; EXPRESSED DURING: 13 growth stages; CONTAINS InterPro DOMAIN/s: PAK-box/P21-Rho-binding (InterPro:IPR000095), Rho GTPase activation protein (InterPro:IPR008936), RhoGAP (InterPro:IPR000198); …
	Potri.015G117300	leaf_stomata	NA	NA	NA							Transducin/WD40 repeat-like superfamily protein	AT3G06880.2	protein_coding	Transducin/WD40 repeat-like superfamily protein		Transducin/WD40 repeat-like superfamily protein; FUNCTIONS IN: binding, nucleotide binding; LOCATED IN: cellular_component unknown; CONTAINS InterPro DOMAIN/s: WD40 repeat 2 (InterPro:IPR019782), WD40 repeat, conserved site (InterPro:IPR019775), WD40 repeat (InterPro:IPR001680), WD40 repeat-like-containing domain (InterPro:IPR011046), WD40-repeat-containing domain (InterPro:IPR017986), WD40/YVTN …
	Potri.019G080000	leaf_stomata	exp_pos	NA	NA	PF00168,PF08372	PTHR10024					C2 calcium/lipid-binding plant phosphoribosyltransferase family protein	AT1G22610.1	protein_coding	C2 calcium/lipid-binding plant phosphoribosyltransferase family protein		C2 calcium/lipid-binding plant phosphoribosyltransferase family protein; FUNCTIONS IN: molecular_function unknown; INVOLVED IN: biological_process unknown; LOCATED IN: chloroplast; EXPRESSED IN: 22 plant structures; EXPRESSED DURING: 13 growth stages; CONTAINS InterPro DOMAIN/s: C2 membrane targeting protein (InterPro:IPR018029), C2 calcium/lipid-binding domain, CaLB (InterPro:IPR008973), Phospho…
Potri.015G117400	Potri.002G252200	leaf_stomata	meth	NA	NA							glycine-rich protein	AT4G29020.2	protein_coding	glycine-rich protein		glycine-rich protein; FUNCTIONS IN: molecular_function unknown; INVOLVED IN: biological_process unknown; LOCATED IN: endomembrane system; EXPRESSED IN: 22 plant structures; EXPRESSED DURING: 13 growth stages; Has 598 Blast hits to 551 proteins in 129 species: Archae - 0; Bacteria - 185; Metazoa - 152; Fungi - 22; Plants - 163; Viruses - 2; Other Eukaryotes - 74 (source: NCBI BLink).
	Potri.003G132900	leaf_stomata	meth	NA	NA	PF00400	PTHR22844					Transducin/WD40 repeat-like superfamily protein	AT4G11270.1	protein_coding	Transducin/WD40 repeat-like superfamily protein		Transducin/WD40 repeat-like superfamily protein; FUNCTIONS IN: nucleotide binding; INVOLVED IN: biological_process unknown; LOCATED IN: cytosol; EXPRESSED IN: 25 plant structures; EXPRESSED DURING: 14 growth stages; CONTAINS InterPro DOMAIN/s: WD40 repeat 2 (InterPro:IPR019782), WD40 repeat-like-containing domain (InterPro:IPR011046), WD40 repeat, conserved site (InterPro:IPR019775), WD40-repeat-…
	Potri.004G046000	leaf_stomata	meth	NA	NA		PTHR23241					Late embryogenesis abundant protein (LEA) family protein	AT4G21020.1	protein_coding	Late embryogenesis abundant protein (LEA) family protein		Late embryogenesis abundant protein (LEA) family protein; BEST Arabidopsis thaliana protein match is: Late embryogenesis abundant protein (LEA) family protein (TAIR:AT5G44310.2); Has 25029 Blast hits to 12516 proteins in 1815 species: Archae - 109; Bacteria - 7990; Metazoa - 4935; Fungi - 1662; Plants - 2602; Viruses - 153; Other Eukaryotes - 7578 (source: NCBI BLink).
	Potri.004G117100	leaf_stomata	meth	NA	NA	PF04833					COBL1	COBRA-like protein 1 precursor	AT3G02210.1	protein_coding	COBRA-like protein 1 precursor		COBRA-like protein 1 precursor (COBL1); CONTAINS InterPro DOMAIN/s: Glycosyl-phosphatidyl inositol-anchored, plant (InterPro:IPR006918), COBRA-like (InterPro:IPR017391); BEST Arabidopsis thaliana protein match is: COBRA-like protein 2 precursor (TAIR:AT3G29810.1); Has 380 Blast hits to 369 proteins in 30 species: Archae - 0; Bacteria - 0; Metazoa - 0; Fungi - 0; Plants - 380; Viruses - 0; Other E…
	Potri.004G139400	leaf_stomata	meth	NA	NA	PF01453,PF07714,PF00069	PTHR23258					S-locus lectin protein kinase family protein	AT5G35370.1	protein_coding	S-locus lectin protein kinase family protein		S-locus lectin protein kinase family protein; FUNCTIONS IN: in 6 functions; INVOLVED IN: protein amino acid phosphorylation; LOCATED IN: endomembrane system; EXPRESSED IN: 11 plant structures; EXPRESSED DURING: 6 growth stages; CONTAINS InterPro DOMAIN/s: Curculin-like (mannose-binding) lectin (InterPro:IPR001480), Protein kinase, ATP binding site (InterPro:IPR017441), Serine/threonine-protein ki…
	Potri.010G087400	leaf_stomata	meth	NA	NA	PF03468							AT3G22430.1	protein_coding			CONTAINS InterPro DOMAIN/s: Domain of unknown function XS (InterPro:IPR005380); BEST Arabidopsis thaliana protein match is: XS domain-containing protein / XS zinc finger domain-containing protein-related (TAIR:AT5G23570.1); Has 565 Blast hits to 510 proteins in 121 species: Archae - 2; Bacteria - 90; Metazoa - 191; Fungi - 32; Plants - 51; Viruses - 4; Other Eukaryotes - 195 (source: NCBI BLink).
	Potri.013G076000	leaf_stomata	meth	NA	NA	PF12457,PF01585,PF07842	PTHR23329	KOG2184		K13103		GC-rich sequence DNA-binding factor-like protein with Tuftelin interacting domain	AT1G17070.1	protein_coding	GC-rich sequence DNA-binding factor-like protein with Tuftelin interacting domain		GC-rich sequence DNA-binding factor-like protein with Tuftelin interacting domain; FUNCTIONS IN: nucleic acid binding; INVOLVED IN: biological_process unknown; LOCATED IN: intracellular; EXPRESSED IN: 24 plant structures; EXPRESSED DURING: 15 growth stages; CONTAINS InterPro DOMAIN/s: Tuftelin interacting protein N-terminal (InterPro:IPR022159), D111/G-patch (InterPro:IPR000467); BEST Arabidopsis…
	Potri.015G117400	leaf_stomata	NA	NA	NA	PF08699,PF02170,PF02171	PTHR22891	KOG1041			AGO2	Argonaute family protein	AT1G31280.1	protein_coding	Argonaute family protein	An Argonaute gene	argonaute 2 (AGO2); FUNCTIONS IN: nucleic acid binding; INVOLVED IN: biological_process unknown; LOCATED IN: cellular_component unknown; EXPRESSED IN: 21 plant structures; EXPRESSED DURING: 12 growth stages; CONTAINS InterPro DOMAIN/s: Domain of unknown function DUF1785 (InterPro:IPR014811), Stem cell self-renewal protein Piwi (InterPro:IPR003165), Argonaute/Dicer protein, PAZ (InterPro:IPR003100…
	Potri.T035000	leaf_stomata	meth	NA	NA	PF02798,PF00043	PTHR11260	KOG0867			ATGSTF13	Glutathione S-transferase family protein	AT3G62760.1	protein_coding	Glutathione S-transferase family protein	Encodes glutathione transferase belonging to the phi class of GSTs. Naming convention according to Wagner et al. (2002).	ATGSTF13; CONTAINS InterPro DOMAIN/s: Thioredoxin fold (InterPro:IPR012335), Glutathione S-transferase, C-terminal (InterPro:IPR004046), Glutathione S-transferase, C-terminal-like (InterPro:IPR010987), Glutathione S-transferase/chloride channel, C-terminal (InterPro:IPR017933), Glutathione S-transferase, N-terminal (InterPro:IPR004045), Thioredoxin-like fold (InterPro:IPR012336); BEST Arabidopsis…
Potri.015G117500	Potri.001G045500	leaf_stomata	meth	NA	NA	PF00106,PF08659,PF01370,PF05368,PF02719,PF01073,PF07993	PTHR10366	KOG1502	1.2.1.44	K09753	ATCCR1,CCR1,IRX4	cinnamoyl coa reductase 1	AT1G15950.1	protein_coding	cinnamoyl coa reductase 1	Encodes a cinnamoyl CoA reductase. Involved in lignin biosynthesis.	cinnamoyl coa reductase 1 (CCR1); CONTAINS InterPro DOMAIN/s: NAD-dependent epimerase/dehydratase (InterPro:IPR001509), NAD(P)-binding domain (InterPro:IPR016040); BEST Arabidopsis thaliana protein match is: cinnamoyl coa reductase (TAIR:AT1G80820.1); Has 12077 Blast hits to 12065 proteins in 1900 species: Archae - 220; Bacteria - 5385; Metazoa - 413; Fungi - 986; Plants - 2545; Viruses - 54; Oth…
	Potri.002G096600	leaf_stomata	meth	NA	NA	PF03966	PTHR12773	KOG1088				Trm112p-like protein	AT1G78190.1	protein_coding	Trm112p-like protein		Trm112p-like protein; CONTAINS InterPro DOMAIN/s: Protein of unknown function DUF343 (InterPro:IPR005651); BEST Arabidopsis thaliana protein match is: Trm112p-like protein (TAIR:AT1G22270.1); Has 414 Blast hits to 414 proteins in 194 species: Archae - 0; Bacteria - 0; Metazoa - 149; Fungi - 129; Plants - 62; Viruses - 0; Other Eukaryotes - 74 (source: NCBI BLink).
	Potri.002G197300	leaf_stomata	meth	NA	NA	PF00226	PTHR22904					Heat shock protein DnaJ with tetratricopeptide repeat	AT4G02100.1	protein_coding	Heat shock protein DnaJ with tetratricopeptide repeat		Heat shock protein DnaJ with tetratricopeptide repeat; FUNCTIONS IN: binding, heat shock protein binding; INVOLVED IN: protein folding; LOCATED IN: cellular_component unknown; EXPRESSED IN: leaf; CONTAINS InterPro DOMAIN/s: Tetratricopeptide-like helical (InterPro:IPR011990), Heat shock protein DnaJ, N-terminal (InterPro:IPR001623); BEST Arabidopsis thaliana protein match is: Tetratricopeptide re…
	Potri.006G222600	leaf_stomata	meth	NA	NA	PF07714,PF00069	PTHR23257	KOG0192				ACT-like protein tyrosine kinase family protein	AT4G35780.1	protein_coding	ACT-like protein tyrosine kinase family protein		ACT-like protein tyrosine kinase family protein; FUNCTIONS IN: protein serine/threonine/tyrosine kinase activity, protein kinase activity; INVOLVED IN: protein amino acid phosphorylation, metabolic process; EXPRESSED IN: 23 plant structures; EXPRESSED DURING: 13 growth stages; CONTAINS InterPro DOMAIN/s: Protein kinase, catalytic domain (InterPro:IPR000719), Amino acid-binding ACT (InterPro:IPR00…
	Potri.007G101700	leaf_stomata	meth	NA	NA	PF07156					FCLY	farnesylcysteine lyase	AT5G63910.1	protein_coding	farnesylcysteine lyase	Encodes a farnesylcysteine lyase (EC 1.8.3.5) involved in a salvage /detoxification pathway of farnesylcysteine (FC) residues that are liberated during the degradation of prenylated proteins. Because FC is a competitive inhibitor of prenylcysteine methyltransferases involved in the down-regulation of ABA signaling, fcly mutants with elevated FC levels are hypersensitive to ABA. The protein also a…	farnesylcysteine lyase (FCLY); FUNCTIONS IN: prenylcysteine oxidase activity; INVOLVED IN: prenylated protein catabolic process, abscisic acid mediated signaling pathway, farnesyl diphosphate metabolic process; LOCATED IN: plasma membrane, vacuole; EXPRESSED IN: 24 plant structures; EXPRESSED DURING: 15 growth stages; CONTAINS InterPro DOMAIN/s: Prenylcysteine lyase (InterPro:IPR010795), Prenylcy…
	Potri.008G114700	leaf_stomata	meth	NA	NA	PF00560	PTHR23258	KOG4579				RNI-like superfamily protein	AT1G68780.1	protein_coding	RNI-like superfamily protein		RNI-like superfamily protein; INVOLVED IN: signal transduction; LOCATED IN: endomembrane system; EXPRESSED IN: 18 plant structures; EXPRESSED DURING: 12 growth stages; CONTAINS InterPro DOMAIN/s: Leucine-rich repeat (InterPro:IPR001611); BEST Arabidopsis thaliana protein match is: Leucine-rich repeat (LRR) family protein (TAIR:AT3G25670.1); Has 76880 Blast hits to 27020 proteins in 1013 species: …
	Potri.009G029400	leaf_stomata	meth	NA	NA								AT1G47278.2	protein_coding			unknown protein; FUNCTIONS IN: molecular_function unknown; INVOLVED IN: biological_process unknown; LOCATED IN: cellular_component unknown; Has 37 Blast hits to 37 proteins in 14 species: Archae - 0; Bacteria - 0; Metazoa - 0; Fungi - 0; Plants - 36; Viruses - 0; Other Eukaryotes - 1 (source: NCBI BLink).
	Potri.009G153200	leaf_stomata	meth	NA	NA	PF00011	PTHR11527					HSP20-like chaperones superfamily protein	AT2G27140.1	protein_coding	HSP20-like chaperones superfamily protein		HSP20-like chaperones superfamily protein; FUNCTIONS IN: molecular_function unknown; INVOLVED IN: response to heat; LOCATED IN: membrane; EXPRESSED IN: 19 plant structures; EXPRESSED DURING: 12 growth stages; CONTAINS InterPro DOMAIN/s: Heat shock protein Hsp20 (InterPro:IPR002068), HSP20-like chaperone (InterPro:IPR008978); BEST Arabidopsis thaliana protein match is: HSP20-like chaperones superf…
	Potri.011G031300	leaf_stomata	meth	NA	NA	PF05757				K08901	PSBQ,PSBQ-2,PSII-Q	photosystem II subunit Q-2	AT4G05180.1	protein_coding	photosystem II subunit Q-2	Encodes the PsbQ subunit of the oxygen evolving complex of photosystem II.	photosystem II subunit Q-2 (PSBQ-2); FUNCTIONS IN: calcium ion binding; INVOLVED IN: peptidyl-cysteine S-nitrosylation; LOCATED IN: in 9 components; EXPRESSED IN: 23 plant structures; EXPRESSED DURING: 14 growth stages; CONTAINS InterPro DOMAIN/s: Photosystem II oxygen evolving complex protein PsbQ (InterPro:IPR008797); BEST Arabidopsis thaliana protein match is: photosystem II subunit QA (TAIR:A…
	Potri.015G117500	leaf_stomata	NA	NA	NA	PF10250						O-fucosyltransferase family protein	AT3G05320.1	protein_coding	O-fucosyltransferase family protein		O-fucosyltransferase family protein; CONTAINS InterPro DOMAIN/s: GDP-fucose protein O-fucosyltransferase (InterPro:IPR019378); Has 30201 Blast hits to 17322 proteins in 780 species: Archae - 12; Bacteria - 1396; Metazoa - 17338; Fungi - 3422; Plants - 5037; Viruses - 0; Other Eukaryotes - 2996 (source: NCBI BLink).
	Potri.019G006900	leaf_stomata	meth	NA	NA	PF00197					ATKTI1,KTI1	kunitz trypsin inhibitor 1	AT1G73260.1	protein_coding	kunitz trypsin inhibitor 1	Encodes a trypsin inhibitor involved in modulating programmed cell death in plant-pathogen interactions.	kunitz trypsin inhibitor 1 (KTI1); FUNCTIONS IN: endopeptidase inhibitor activity; INVOLVED IN: response to salt stress, response to hydrogen peroxide, defense response to bacterium, programmed cell death, response to salicylic acid stimulus; LOCATED IN: mitochondrion; EXPRESSED IN: 8 plant structures; EXPRESSED DURING: LP.06 six leaves visible, LP.04 four leaves visible, 4 anthesis, petal differ…
Potri.015G117600	Potri.004G021900	leaf_stomata	meth	NA	NA	PF00240	PTHR10621
	Potri.015G117600	leaf_stomata	NA	NA	NA	PF01485	PTHR11685	KOG1812				RING/U-box superfamily protein	AT4G19670.1	protein_coding	RING/U-box superfamily protein		RING/U-box superfamily protein; FUNCTIONS IN: zinc ion binding; EXPRESSED IN: 22 plant structures; EXPRESSED DURING: 13 growth stages; CONTAINS InterPro DOMAIN/s: Zinc finger, RING-type, conserved site (InterPro:IPR017907), Zinc finger, C6HC-type (InterPro:IPR002867), Zinc finger, RING-type (InterPro:IPR001841); BEST Arabidopsis thaliana protein match is: zinc finger (C3HC4-type RING finger) fami…
Potri.016G013400	Potri.001G062300	EWva_LA_SD	meth	NA	NA	PF08646
	Potri.001G174400	EWva_LA_SD	meth	NA	NA	PF04862						Protein of unknown function, DUF642	AT5G25460.1	protein_coding	Protein of unknown function, DUF642		Protein of unknown function, DUF642; FUNCTIONS IN: molecular_function unknown; INVOLVED IN: response to karrikin; LOCATED IN: plant-type cell wall; EXPRESSED IN: 22 plant structures; EXPRESSED DURING: 13 growth stages; CONTAINS InterPro DOMAIN/s: Protein of unknown function DUF642 (InterPro:IPR006946); BEST Arabidopsis thaliana protein match is: Protein of unknown function, DUF642 (TAIR:AT5G11420…
	Potri.005G213500	EWva_LA_SD	meth	NA	NA	PF00916,PF01740	PTHR11814	KOG0236			AST12,SULTR3;1	sulfate transporter 3;1	AT3G51895.1	protein_coding	sulfate transporter 3;1	Encodes a sulfate transporter.	sulfate transporter 3;1 (SULTR3;1); FUNCTIONS IN: secondary active sulfate transmembrane transporter activity, transporter activity, sulfate transmembrane transporter activity; INVOLVED IN: sulfate transport, transport, transmembrane transport; LOCATED IN: integral to membrane, membrane; EXPRESSED IN: 24 plant structures; EXPRESSED DURING: 15 growth stages; CONTAINS InterPro DOMAIN/s: Sulphate tr…
	Potri.006G045600	EWva_LA_SD	meth	NA	NA	PF03372	PTHR22748				ARP	apurinic endonuclease-redox protein	AT2G41460.1	protein_coding	apurinic endonuclease-redox protein	apurinic endonuclease-redox protein. It functions as an apurinic/apyrimidinic class II endonuclease, and is involved in DNA repair.	apurinic endonuclease-redox protein (ARP); CONTAINS InterPro DOMAIN/s: AP endonuclease, family 1, conserved site (InterPro:IPR020848), DNA-binding SAP (InterPro:IPR003034), AP endonuclease, family 1 (InterPro:IPR000097), AP endonuclease, family 1, binding site (InterPro:IPR020847), Endonuclease/exonuclease/phosphatase (InterPro:IPR005135), Exodeoxyribonuclease III xth (InterPro:IPR004808); BEST A…
	Potri.006G064800	EWva_LA_SD	meth	NA	NA	PF03016	PTHR11062	KOG1021				Exostosin family protein	AT5G20260.1	protein_coding	Exostosin family protein		Exostosin family protein; FUNCTIONS IN: catalytic activity; INVOLVED IN: biological_process unknown; LOCATED IN: endomembrane system, membrane; CONTAINS InterPro DOMAIN/s: Exostosin-like (InterPro:IPR004263); BEST Arabidopsis thaliana protein match is: Exostosin family protein (TAIR:AT5G11130.1); Has 1489 Blast hits to 1482 proteins in 115 species: Archae - 0; Bacteria - 12; Metazoa - 396; Fungi …
	Potri.006G070000	EWva_LA_SD	meth	NA	NA	PF00107	PTHR11695	KOG1196				Zinc-binding dehydrogenase family protein	AT5G16990.1	protein_coding	Zinc-binding dehydrogenase family protein	molecular function has not been defined, was shown involved in oxidative stress tolerance.	Zinc-binding dehydrogenase family protein; FUNCTIONS IN: oxidoreductase activity, binding, zinc ion binding, catalytic activity; INVOLVED IN: response to oxidative stress; LOCATED IN: plasma membrane; EXPRESSED IN: 26 plant structures; EXPRESSED DURING: 13 growth stages; CONTAINS InterPro DOMAIN/s: GroES-like (InterPro:IPR011032), NAD(P)-binding domain (InterPro:IPR016040), Alcohol dehydrogenase,…
	Potri.011G054000	EWva_LA_SD	meth	NA	NA	PF02362					LEC2	AP2/B3-like transcriptional factor family protein	AT1G28300.1	protein_coding	AP2/B3-like transcriptional factor family protein	Transcription factor that contains a B3 domain, a DNA-binding motif unique to plants and characteristic of several transcription factors. Plays critical roles both early and late during embryo development. LEC2 RNA accumulates primarily during seed development. LEC2 is required for the maintenance of suspensor morphology, specification of cotyledon identity, progression through the maturation pha…	LEAFY COTYLEDON 2 (LEC2); CONTAINS InterPro DOMAIN/s: Transcriptional factor B3 (InterPro:IPR003340); BEST Arabidopsis thaliana protein match is: AP2/B3-like transcriptional factor family protein (TAIR:AT3G26790.1); Has 515 Blast hits to 514 proteins in 42 species: Archae - 0; Bacteria - 0; Metazoa - 0; Fungi - 0; Plants - 515; Viruses - 0; Other Eukaryotes - 0 (source: NCBI BLink).
	Potri.011G076700	EWva_LA_SD	meth	NA	NA	PF05922,PF00082,PF02225	PTHR10795					subtilase family protein	AT5G45650.1	protein_coding	subtilase family protein		subtilase family protein; FUNCTIONS IN: identical protein binding, serine-type endopeptidase activity; INVOLVED IN: proteolysis, negative regulation of catalytic activity; LOCATED IN: endomembrane system; EXPRESSED IN: 23 plant structures; EXPRESSED DURING: 13 growth stages; CONTAINS InterPro DOMAIN/s: Protease-associated PA (InterPro:IPR003137), Proteinase inhibitor, propeptide (InterPro:IPR0090…
	Potri.012G054400	EWva_LA_SD	meth	NA	NA	PF00225,PF11995	PTHR16012	KOG0242			ATNACK1,HIK,NACK1	ATP binding microtubule motor family protein	AT1G18370.1	protein_coding	ATP binding microtubule motor family protein	Encodes a kinesin HINKEL. Required for cytokinesis in pollen. Mutant has cytokinesis defects; seedling lethal.	HINKEL (HIK); FUNCTIONS IN: microtubule motor activity, ATP binding; INVOLVED IN: response to cyclopentenone, cellularization of the embryo sac, gametophyte development, pollen development, cytokinesis; LOCATED IN: chloroplast; EXPRESSED IN: 22 plant structures; EXPRESSED DURING: 13 growth stages; CONTAINS InterPro DOMAIN/s: Protein of unknown function DUF3490 (InterPro:IPR021881), Kinesin, motor…
	Potri.012G065000	EWva_LA_SD	meth	NA	NA	PF00010					BIM1	basic helix-loop-helix (bHLH) DNA-binding superfamily protein	AT5G08130.2	protein_coding	basic helix-loop-helix (bHLH) DNA-binding superfamily protein	Arabidopsis thaliana basic helix-loop-helix (bHLH) family protein involved in brassinosteroid signaling. It synergistically interacts with BES1 to bind to E box sequences (CANNTG).	BIM1; FUNCTIONS IN: protein binding, DNA binding, sequence-specific DNA binding transcription factor activity; INVOLVED IN: brassinosteroid mediated signaling pathway, regulation of transcription; LOCATED IN: nucleus; EXPRESSED IN: 22 plant structures; EXPRESSED DURING: 13 growth stages; CONTAINS InterPro DOMAIN/s: Helix-loop-helix DNA-binding domain (InterPro:IPR001092), Helix-loop-helix DNA-bin…
	Potri.013G001400	EWva_LA_SD	exp_pos	NA	NA
	Potri.015G110900	EWva_LA_SD	exp_pos	NA	NA	PF05669	PTHR13186	KOG4086			MED31	SOH1 family protein	AT5G19910.1	protein_coding	SOH1 family protein		MED31; FUNCTIONS IN: RNA polymerase II transcription mediator activity; INVOLVED IN: regulation of transcription; LOCATED IN: mediator complex; EXPRESSED IN: 22 plant structures; EXPRESSED DURING: 12 growth stages; CONTAINS InterPro DOMAIN/s: Mediator complex, subunit Med31 (InterPro:IPR008831); Has 30201 Blast hits to 17322 proteins in 780 species: Archae - 12; Bacteria - 1396; Metazoa - 17338; …
	Potri.016G013400	EWva_LA_SD	NA	NA	NA	PF08766,PF02201	PTHR13844					SWIB complex BAF60b domain-containing protein	AT4G22360.1	protein_coding	SWIB complex BAF60b domain-containing protein		SWIB complex BAF60b domain-containing protein; CONTAINS InterPro DOMAIN/s: SWIB/MDM2 domain (InterPro:IPR003121), SWIB domain (InterPro:IPR019835), DEK, C-terminal (InterPro:IPR014876); BEST Arabidopsis thaliana protein match is: SWIB complex BAF60b domain-containing protein (TAIR:AT3G19080.1); Has 30201 Blast hits to 17322 proteins in 780 species: Archae - 12; Bacteria - 1396; Metazoa - 17338; F…
	Potri.017G000400	EWva_LA_SD	exp_pos	NA	NA	PF00856	PTHR22884				ASHH3,SDG7	histone-lysine N-methyltransferase ASHH3	AT2G44150.1	protein_coding	histone-lysine N-methyltransferase ASHH3		histone-lysine N-methyltransferase ASHH3 (ASHH3); FUNCTIONS IN: histone-lysine N-methyltransferase activity; INVOLVED IN: biological_process unknown; LOCATED IN: nucleus; EXPRESSED IN: 23 plant structures; EXPRESSED DURING: 13 growth stages; CONTAINS InterPro DOMAIN/s: SET domain (InterPro:IPR001214), Post-SET domain (InterPro:IPR003616), AWS (InterPro:IPR006560); BEST Arabidopsis thaliana protei…
Potri.018G141400	Potri.002G075400	dbh	meth	NA	NA								AT1G76980.1	protein_coding			BEST Arabidopsis thaliana protein match is: embryo defective 2170 (TAIR:AT1G21390.1); Has 65 Blast hits to 65 proteins in 23 species: Archae - 0; Bacteria - 8; Metazoa - 1; Fungi - 8; Plants - 40; Viruses - 3; Other Eukaryotes - 5 (source: NCBI BLink).
	Potri.011G096100	dbh	meth	NA	NA	PF04502	PTHR12111	KOG2989				Family of unknown function (DUF572)	AT1G17130.1	protein_coding	Family of unknown function (DUF572)		Family of unknown function (DUF572) ; CONTAINS InterPro DOMAIN/s: Protein of unknown function DUF572 (InterPro:IPR007590); BEST Arabidopsis thaliana protein match is: Family of unknown function (DUF572) (TAIR:AT2G32050.1); Has 1377 Blast hits to 1314 proteins in 254 species: Archae - 0; Bacteria - 51; Metazoa - 442; Fungi - 351; Plants - 150; Viruses - 5; Other Eukaryotes - 378 (source: NCBI BLin…
	Potri.011G117600	dbh	meth	NA	NA	PF00067	PTHR19383	KOG0157			CYP72A8	cytochrome P450, family 72, subfamily A, polypeptide 8	AT3G14620.1	protein_coding	cytochrome P450, family 72, subfamily A, polypeptide 8	putative cytochrome P450	cytochrome P450, family 72, subfamily A, polypeptide 8 (CYP72A8); FUNCTIONS IN: electron carrier activity, monooxygenase activity, iron ion binding, oxygen binding, heme binding; INVOLVED IN: response to cyclopentenone; LOCATED IN: endomembrane system; EXPRESSED IN: 19 plant structures; EXPRESSED DURING: 10 growth stages; CONTAINS InterPro DOMAIN/s: Cytochrome P450 (InterPro:IPR001128), Cytochrom…
	Potri.012G079200	dbh	meth	NA	NA	PF03181					PG2	polygalacturonase 2	AT1G70370.1	protein_coding	polygalacturonase 2		polygalacturonase 2 (PG2); FUNCTIONS IN: polygalacturonase activity; INVOLVED IN: biological_process unknown; LOCATED IN: endomembrane system; EXPRESSED IN: 23 plant structures; EXPRESSED DURING: 13 growth stages; CONTAINS InterPro DOMAIN/s: BURP (InterPro:IPR004873); BEST Arabidopsis thaliana protein match is: BURP domain-containing protein (TAIR:AT1G23760.1); Has 2933 Blast hits to 2085 protein…
	Potri.013G125500	dbh	meth	NA	NA	PF05697							AT2G30695.1	protein_coding			FUNCTIONS IN: molecular_function unknown; INVOLVED IN: protein folding, protein transport; LOCATED IN: chloroplast stroma, chloroplast; EXPRESSED IN: 23 plant structures; EXPRESSED DURING: 13 growth stages; CONTAINS InterPro DOMAIN/s: Trigger factor, ribosome-binding, bacterial (InterPro:IPR008881); Has 253 Blast hits to 253 proteins in 72 species: Archae - 0; Bacteria - 138; Metazoa - 0; Fungi -…
	Potri.015G049700	dbh	meth	NA	NA	PF03763						Remorin family protein	AT5G61280.1	protein_coding	Remorin family protein		Remorin family protein; CONTAINS InterPro DOMAIN/s: Remorin, C-terminal (InterPro:IPR005516); BEST Arabidopsis thaliana protein match is: Remorin family protein (TAIR:AT1G13920.1); Has 1807 Blast hits to 1807 proteins in 277 species: Archae - 0; Bacteria - 0; Metazoa - 736; Fungi - 347; Plants - 385; Viruses - 0; Other Eukaryotes - 339 (source: NCBI BLink).
	Potri.018G006800	dbh	meth	NA	NA								AT5G57510.1	protein_coding			unknown protein; Has 27 Blast hits to 27 proteins in 9 species: Archae - 0; Bacteria - 0; Metazoa - 0; Fungi - 0; Plants - 27; Viruses - 0; Other Eukaryotes - 0 (source: NCBI BLink).
	Potri.018G016000	dbh	meth	NA	NA						AtPP2-B2,PP2-B2	phloem protein 2-B2	AT2G02250.1	protein_coding	phloem protein 2-B2		phloem protein 2-B2 (PP2-B2); FUNCTIONS IN: carbohydrate binding; INVOLVED IN: N-terminal protein myristoylation; LOCATED IN: cellular_component unknown; EXPRESSED IN: stamen; EXPRESSED DURING: 4 anthesis; CONTAINS InterPro DOMAIN/s: F-box domain, cyclin-like (InterPro:IPR001810), F-box domain, Skp2-like (InterPro:IPR022364); BEST Arabidopsis thaliana protein match is: F-box family protein (TAIR:…
	Potri.018G141400	dbh	NA	NA	NA	PF00664,PF00005	PTHR19242	KOG0055			PGP18	P-glycoprotein 18	AT3G28390.1	protein_coding	P-glycoprotein 18		P-glycoprotein 18 (PGP18); FUNCTIONS IN: ATPase activity, coupled to transmembrane movement of substances; INVOLVED IN: transport, transmembrane transport; LOCATED IN: integral to membrane; CONTAINS InterPro DOMAIN/s: ATPase, AAA+ type, core (InterPro:IPR003593), ABC transporter-like (InterPro:IPR003439), ABC transporter, transmembrane domain, type 1 (InterPro:IPR011527), ABC transporter integral…
	Potri.019G046300	dbh	meth	NA	NA							Disease resistance protein (TIR-NBS-LRR class) family	AT4G36150.1	protein_coding	Disease resistance protein (TIR-NBS-LRR class) family		Disease resistance protein (TIR-NBS-LRR class) family; FUNCTIONS IN: transmembrane receptor activity, ATP binding; INVOLVED IN: signal transduction, apoptosis, defense response, innate immune response; LOCATED IN: intrinsic to membrane, chloroplast; EXPRESSED IN: 20 plant structures; EXPRESSED DURING: 13 growth stages; CONTAINS InterPro DOMAIN/s: NB-ARC (InterPro:IPR002182), Toll-Interleukin rece…
	Potri.T087300	dbh	meth	NA	NA	PF03140							AT4G31980.1	protein_coding			unknown protein; CONTAINS InterPro DOMAIN/s: Protein of unknown function DUF247, plant (InterPro:IPR004158), Protein of unknown function DUF862, eukaryotic (InterPro:IPR008580); BEST Arabidopsis thaliana protein match is: Plant protein of unknown function (DUF247) (TAIR:AT5G11290.1); Has 1967 Blast hits to 1844 proteins in 183 species: Archae - 0; Bacteria - 6; Metazoa - 223; Fungi - 83; Plants -…
Potri.019G037900	NA	IW_vessel_size	NA	metabolomics_1120_C1_255_9.89	NA	NA	NA	NA	NA	NA	NA	NA	NA	NA	NA	NA	NA
	Potri.002G020000	IW_vessel_size	exp_pos		NA	PF08711						Transcription elongation factor (TFIIS) family protein	AT4G24200.1	protein_coding	Transcription elongation factor (TFIIS) family protein		Transcription elongation factor (TFIIS) family protein; CONTAINS InterPro DOMAIN/s: Transcription factor IIS, N-terminal (InterPro:IPR017923); Has 1174 Blast hits to 562 proteins in 174 species: Archae - 0; Bacteria - 342; Metazoa - 163; Fungi - 176; Plants - 109; Viruses - 0; Other Eukaryotes - 384 (source: NCBI BLink).
	Potri.002G088900	IW_vessel_size	exp_pos		NA	PF00069,PF07714	PTHR22986	KOG0198	2.7.11.25	K13414	ARAKIN,ATMEKK1,MAPKKK8,MEKK1	MAPK/ERK kinase kinase 1	AT4G08500.1	protein_coding	MAPK/ERK kinase kinase 1	Encodes a member of the A1 subgroup of the MEKK (MAPK/ERK kinase kinase) family. MEKK is another name for Mitogen-Activated Protein Kinase Kinase Kinase (MAPKKK or MAP3K). This subgroup has four members: At4g08500 (MEKK1, also known as ARAKIN, MAP3Kb1, MAPKKK8), At4g08480 (MEKK2, also known as MAP3Kb4, MAPKKK9), At4g08470 (MEKK3, also known as MAP3Kb3, MAPKKK10) and At4g12020 (MEKK4, also known a…	MAPK/ERK kinase kinase 1 (MEKK1); FUNCTIONS IN: protein binding, kinase binding, DNA binding, MAP kinase kinase kinase activity, kinase activity; INVOLVED IN: in 6 processes; LOCATED IN: nucleus; EXPRESSED IN: 24 plant structures; EXPRESSED DURING: 13 growth stages; CONTAINS InterPro DOMAIN/s: Protein kinase, ATP binding site (InterPro:IPR017441), Protein kinase, catalytic domain (InterPro:IPR000…
	Potri.002G176700	IW_vessel_size	meth		NA	PF00069,PF07714,PF06293	PTHR22982	KOG0032			ATCRK3,CRK3	CDPK-related kinase 3	AT2G46700.1	protein_coding	CDPK-related kinase 3		CDPK-related kinase 3 (CRK3); FUNCTIONS IN: in 6 functions; INVOLVED IN: protein amino acid phosphorylation, N-terminal protein myristoylation; EXPRESSED IN: 22 plant structures; EXPRESSED DURING: 12 growth stages; CONTAINS InterPro DOMAIN/s: Protein kinase, ATP binding site (InterPro:IPR017441), Serine/threonine-protein kinase domain (InterPro:IPR002290), Serine/threonine-protein kinase-like dom…
	Potri.002G220700	IW_vessel_size	exp_pos		NA							B-box type zinc finger protein with CCT domain	AT5G48250.1	protein_coding	B-box type zinc finger protein with CCT domain		B-box type zinc finger protein with CCT domain; FUNCTIONS IN: sequence-specific DNA binding transcription factor activity, zinc ion binding; LOCATED IN: plasma membrane; EXPRESSED IN: 23 plant structures; EXPRESSED DURING: 13 growth stages; CONTAINS InterPro DOMAIN/s: CCT domain (InterPro:IPR010402), Zinc finger, B-box (InterPro:IPR000315); BEST Arabidopsis thaliana protein match is: CONSTANS-lik…
	Potri.003G224000	IW_vessel_size	meth		NA	PF04845	PTHR12611	KOG3074			PUR ALPHA-1	purin-rich alpha 1	AT2G32080.2	protein_coding	purin-rich alpha 1	similar to the conserved animal nuclear protein PUR alpha which was implicated in the control of gene transcription and DNA replication	purin-rich alpha 1 (PUR ALPHA-1); FUNCTIONS IN: nucleic acid binding; INVOLVED IN: response to cadmium ion; LOCATED IN: cytoplasm; EXPRESSED IN: 23 plant structures; EXPRESSED DURING: 13 growth stages; CONTAINS InterPro DOMAIN/s: PUR-alpha/beta/gamma, DNA/RNA-binding (InterPro:IPR006628); Has 588 Blast hits to 332 proteins in 74 species: Archae - 0; Bacteria - 31; Metazoa - 438; Fungi - 0; Plants…
	Potri.006G003200	IW_vessel_size	exp_pos		NA	PF00168,PF02893	PTHR23319	KOG1032				C2 calcium/lipid-binding and GRAM domain containing protein	AT1G03370.1	protein_coding	C2 calcium/lipid-binding and GRAM domain containing protein		C2 calcium/lipid-binding and GRAM domain containing protein; CONTAINS InterPro DOMAIN/s: C2 membrane targeting protein (InterPro:IPR018029), C2 calcium/lipid-binding domain, CaLB (InterPro:IPR008973), GRAM (InterPro:IPR004182), C2 region (InterPro:IPR020477), C2 calcium-dependent membrane targeting (InterPro:IPR000008); BEST Arabidopsis thaliana protein match is: C2 calcium/lipid-binding and GRAM…
	Potri.007G093400	IW_vessel_size	exp_pos		NA	PF03859,PF00023,PF00612	PTHR23335	KOG0520			CAMTA3,SR1	signal responsive 1	AT2G22300.1	protein_coding	signal responsive 1	Encodes a putative CAM binding transcription factor. Loss of function mutations show enhanced resistance to fungal and bacterial pathogens suggesting that CAMTA functions to suppress defense responses.	signal responsive 1 (SR1); FUNCTIONS IN: calmodulin binding, transcription regulator activity; INVOLVED IN: response to biotic stimulus; LOCATED IN: nucleus; EXPRESSED IN: 23 plant structures; EXPRESSED DURING: 13 growth stages; CONTAINS InterPro DOMAIN/s: Immunoglobulin E-set (InterPro:IPR014756), Ankyrin repeat-containing domain (InterPro:IPR020683), CG-1 (InterPro:IPR005559), Ankyrin repeat (I…
	Potri.008G150100	IW_vessel_size	meth		NA	PF00514,PF02985,PF00651	PTHR23315				ARIA	ARM repeat protein interacting with ABF2	AT5G19330.1	protein_coding	ARM repeat protein interacting with ABF2	Encodes an armadillo repeat protein involved in the abscisic acid response. The protein interacts with a transcription factor, ABF2, which controls ABA-dependent gene expression via the G-box-type ABA-responsive elements.	ARM repeat protein interacting with ABF2 (ARIA); FUNCTIONS IN: protein binding; INVOLVED IN: response to salt stress, negative regulation of seed germination, response to abscisic acid stimulus; LOCATED IN: nucleus, plasma membrane; EXPRESSED IN: 26 plant structures; EXPRESSED DURING: 15 growth stages; CONTAINS InterPro DOMAIN/s: BTB/POZ (InterPro:IPR013069), Armadillo-like helical (InterPro:IPR0…
	Potri.009G120500	IW_vessel_size	meth		NA	PF05496,PF07728,PF00004,PF07724	PTHR23073	KOG0651		K03064	RPT4A	regulatory particle triple-A ATPase 4A	AT5G43010.1	protein_coding	regulatory particle triple-A ATPase 4A	26S proteasome AAA-ATPase subunit RPT4a (RPT4a) mRNA,	regulatory particle triple-A ATPase 4A (RPT4A); FUNCTIONS IN: ATPase activity; INVOLVED IN: ubiquitin-dependent protein catabolic process; LOCATED IN: proteasome regulatory particle, base subcomplex, proteasome complex, cell wall, nucleus; EXPRESSED IN: 22 plant structures; EXPRESSED DURING: 13 growth stages; CONTAINS InterPro DOMAIN/s: ATPase, AAA+ type, core (InterPro:IPR003593), ATPase, AAA-ty…
	Potri.009G120700	IW_vessel_size	exp_pos		NA	PF04851,PF00176,PF00271	PTHR10799	KOG0390			CHR35,DMS1,DRD1	SNF2 domain-containing protein / helicase domain-containing protein	AT2G16390.1	protein_coding	SNF2 domain-containing protein / helicase domain-containing protein	Putative chromatin remodeling protein, member of a plant-specific subfamily of SWI2/SNF2-like proteins. Mutations nearly eliminate non-CpG methylation at a target promoter but do not affect rDNA or centromere methylation. Cooperates with PolIVb to facilitate RNA-directed de novo methylation and silencing of homologous DNA. Endogenous targets include intergenic regions near retrotransposon LTRs or…	DEFECTIVE IN RNA-DIRECTED DNA METHYLATION 1 (DRD1); FUNCTIONS IN: helicase activity, DNA binding, ATP binding, nucleic acid binding; INVOLVED IN: DNA methylation, production of siRNA involved in RNA interference; LOCATED IN: cellular_component unknown; EXPRESSED IN: 9 plant structures; EXPRESSED DURING: 6 growth stages; CONTAINS InterPro DOMAIN/s: DEAD-like helicase, N-terminal (InterPro:IPR01400…
	Potri.010G078200	IW_vessel_size	exp_pos		NA	PF04810,PF04811,PF08033,PF04815,PF00626	PTHR11141	KOG1986				Sec23/Sec24 protein transport family protein	AT5G43670.1	protein_coding	Sec23/Sec24 protein transport family protein		Sec23/Sec24 protein transport family protein; FUNCTIONS IN: transporter activity, zinc ion binding; INVOLVED IN: intracellular protein transport, transport, ER to Golgi vesicle-mediated transport; LOCATED IN: COPII vesicle coat; EXPRESSED IN: 23 plant structures; EXPRESSED DURING: 13 growth stages; CONTAINS InterPro DOMAIN/s: Sec23/Sec24, helical domain (InterPro:IPR006900), Sec23/Sec24 beta-sand…
	Potri.010G210900	IW_vessel_size	meth		NA	PF00782	PTHR10159	KOG1718			ATMKP1,MKP1	mitogen-activated protein kinase phosphatase 1	AT3G55270.1	protein_coding	mitogen-activated protein kinase phosphatase 1	MAP kinase phosphatase (MKP1)	mitogen-activated protein kinase phosphatase 1 (MKP1); CONTAINS InterPro DOMAIN/s: Protein-tyrosine phosphatase, active site (InterPro:IPR016130), Dual-specific/protein-tyrosine phosphatase, conserved region (InterPro:IPR000387), Dual specificity phosphatase, catalytic domain (InterPro:IPR000340), Dual specificity phosphatase, subgroup, catalytic domain (InterPro:IPR020422); BEST Arabidopsis thal…
	Potri.010G232500	IW_vessel_size	meth		NA	PF00400,PF08149	PTHR14085	KOG1272				Transducin/WD40 repeat-like superfamily protein	AT3G10530.1	protein_coding	Transducin/WD40 repeat-like superfamily protein		Transducin/WD40 repeat-like superfamily protein; FUNCTIONS IN: nucleotide binding; INVOLVED IN: biological_process unknown; LOCATED IN: CUL4 RING ubiquitin ligase complex; EXPRESSED IN: 23 plant structures; EXPRESSED DURING: 13 growth stages; CONTAINS InterPro DOMAIN/s: WD40 repeat 2 (InterPro:IPR019782), BING4, C-terminal (InterPro:IPR012952), WD40 repeat-like-containing domain (InterPro:IPR0110…
	Potri.013G081400	IW_vessel_size	exp_pos		NA							Tudor/PWWP/MBT superfamily protein	AT3G03140.1	protein_coding	Tudor/PWWP/MBT superfamily protein		Tudor/PWWP/MBT superfamily protein; CONTAINS InterPro DOMAIN/s: PWWP (InterPro:IPR000313); BEST Arabidopsis thaliana protein match is: Tudor/PWWP/MBT superfamily protein (TAIR:AT3G21295.1); Has 426 Blast hits to 278 proteins in 85 species: Archae - 0; Bacteria - 14; Metazoa - 209; Fungi - 70; Plants - 86; Viruses - 0; Other Eukaryotes - 47 (source: NCBI BLink).
	Potri.014G083700	IW_vessel_size	meth		NA	PF05687,PF01373					BAM7,BMY4	beta-amylase 7	AT2G45880.1	protein_coding	beta-amylase 7		beta-amylase 7 (BAM7); FUNCTIONS IN: cation binding, beta-amylase activity, catalytic activity; INVOLVED IN: cellulose biosynthetic process, carbohydrate metabolic process, polysaccharide catabolic process; LOCATED IN: cellular_component unknown; EXPRESSED IN: 19 plant structures; EXPRESSED DURING: 12 growth stages; CONTAINS InterPro DOMAIN/s: Glycoside hydrolase, family 14, conserved site (Inter…
	Potri.016G085200	IW_vessel_size	meth		NA	PF00632	PTHR11254	KOG0170			UPL4	ubiquitin-protein ligase 4	AT5G02880.1	protein_coding	ubiquitin-protein ligase 4	encodes a ubiquitin-protein ligase containing a HECT domain. There are six other HECT-domain UPLs in Arabidopsis.	ubiquitin-protein ligase 4 (UPL4); CONTAINS InterPro DOMAIN/s: Armadillo-like helical (InterPro:IPR011989), Armadillo-type fold (InterPro:IPR016024), HECT (InterPro:IPR000569); BEST Arabidopsis thaliana protein match is: HEAT repeat ;HECT-domain (ubiquitin-transferase) (TAIR:AT4G38600.1); Has 5635 Blast hits to 5003 proteins in 272 species: Archae - 0; Bacteria - 11; Metazoa - 3196; Fungi - 992; …
	Potri.016G130500	IW_vessel_size	meth		NA	PF04525						Protein of unknown function (DUF567)	AT5G01750.2	protein_coding	Protein of unknown function (DUF567)		Protein of unknown function (DUF567); FUNCTIONS IN: molecular_function unknown; INVOLVED IN: biological_process unknown; LOCATED IN: chloroplast; EXPRESSED IN: 23 plant structures; EXPRESSED DURING: 13 growth stages; CONTAINS InterPro DOMAIN/s: Protein of unknown function DUF567 (InterPro:IPR007612); BEST Arabidopsis thaliana protein match is: Protein of unknown function (DUF567) (TAIR:AT3G11740.…
	Potri.019G018700	IW_vessel_size	exp_pos		NA	PF02375,PF02373,PF02928,PF05964,PF05965	PTHR10694	KOG1246			PKDM7D	Transcription factor jumonji (jmj) family protein / zinc finger (C5HC2 type) family protein	AT1G08620.1	protein_coding	Transcription factor jumonji (jmj) family protein / zinc finger (C5HC2 type) family protein		PKDM7D; FUNCTIONS IN: sequence-specific DNA binding transcription factor activity; INVOLVED IN: regulation of transcription; LOCATED IN: nucleus; EXPRESSED IN: 23 plant structures; EXPRESSED DURING: 15 growth stages; CONTAINS InterPro DOMAIN/s: Transcription factor jumonji/aspartyl beta-hydroxylase (InterPro:IPR003347), FY-rich, C-terminal (InterPro:IPR003889), FY-rich, N-terminal (InterPro:IPR00…
	Potri.019G037900	IW_vessel_size	NA	NA	NA	PF00035	PTHR11207	KOG3732			DRB4	double-stranded-RNA-binding protein 4	AT3G62800.1	protein_coding	double-stranded-RNA-binding protein 4	Encodes a nuclear dsRNA-binding protein that interacts specifically with DCL4. May regulate DCL4 function and thereby affect miRNA biogenesis. DRB4 interacts with the P6 viral protein from Cauliflower mosaic virus and may be a target of viral silencing suppression.	double-stranded-RNA-binding protein 4 (DRB4); FUNCTIONS IN: double-stranded RNA binding, protein binding; INVOLVED IN: production of ta-siRNAs involved in RNA interference; LOCATED IN: nucleus; EXPRESSED IN: 25 plant structures; EXPRESSED DURING: 15 growth stages; CONTAINS InterPro DOMAIN/s: Double-stranded RNA-binding (InterPro:IPR001159), Double-stranded RNA-binding-like (InterPro:IPR014720); B…
	Potri.019G076200	IW_vessel_size	meth		NA	PF01702	PTHR11962	KOG3909	2.4.2.29	K00773
	Potri.T070800	IW_vessel_size	exp_pos		NA	PF00035	PTHR11207	KOG3732			DRB4	double-stranded-RNA-binding protein 4	AT3G62800.1	protein_coding	double-stranded-RNA-binding protein 4	Encodes a nuclear dsRNA-binding protein that interacts specifically with DCL4. May regulate DCL4 function and thereby affect miRNA biogenesis. DRB4 interacts with the P6 viral protein from Cauliflower mosaic virus and may be a target of viral silencing suppression.	double-stranded-RNA-binding protein 4 (DRB4); FUNCTIONS IN: double-stranded RNA binding, protein binding; INVOLVED IN: production of ta-siRNAs involved in RNA interference; LOCATED IN: nucleus; EXPRESSED IN: 25 plant structures; EXPRESSED DURING: 15 growth stages; CONTAINS InterPro DOMAIN/s: Double-stranded RNA-binding (InterPro:IPR001159), Double-stranded RNA-binding-like (InterPro:IPR014720); B…
Potri.019G042600	Potri.002G055700	leaf_wetwt	exp_pos	NA	NA	PF01789					OE23,OEE2,PSBP-1,PSII-P	photosystem II subunit P-1	AT1G06680.1	protein_coding	photosystem II subunit P-1	Encodes a 23 kD extrinsic protein that is part of photosystem II and participates in the regulation of oxygen evolution.	photosystem II subunit P-1 (PSBP-1); FUNCTIONS IN: poly(U) RNA binding; INVOLVED IN: photosynthesis, light reaction, defense response to bacterium, response to light intensity; LOCATED IN: in 12 components; EXPRESSED IN: 27 plant structures; EXPRESSED DURING: 15 growth stages; CONTAINS InterPro DOMAIN/s: Photosystem II oxygen evolving complex protein PsbP (InterPro:IPR002683), Mog1/PsbP/DUF1795, …
	Potri.002G253800	leaf_wetwt	exp_pos	NA	NA	PF02427					PSAE-2	photosystem I subunit E-2	AT2G20260.1	protein_coding	photosystem I subunit E-2	Encodes subunit E of photosystem I.	photosystem I subunit E-2 (PSAE-2); FUNCTIONS IN: catalytic activity; INVOLVED IN: photosynthesis; LOCATED IN: thylakoid, chloroplast thylakoid membrane, chloroplast, plastoglobule, photosystem I reaction center; EXPRESSED IN: 25 plant structures; EXPRESSED DURING: 13 growth stages; CONTAINS InterPro DOMAIN/s: Photosystem I reaction centre subunit IV/PsaE (InterPro:IPR003375), Electron transport …
	Potri.003G052500	leaf_wetwt	exp_pos	NA	NA	PF03244				K02695	PSAH-2,PSAH2,PSI-H	photosystem I subunit H2	AT1G52230.1	protein_coding	photosystem I subunit H2		photosystem I subunit H2 (PSAH2); FUNCTIONS IN: molecular_function unknown; INVOLVED IN: photosynthesis; LOCATED IN: in 6 components; EXPRESSED IN: 21 plant structures; EXPRESSED DURING: 13 growth stages; CONTAINS InterPro DOMAIN/s: Photosystem I reaction centre subunit VI (InterPro:IPR004928); BEST Arabidopsis thaliana protein match is: photosystem I subunit H-1 (TAIR:AT3G16140.1); Has 102 Blast…
	Potri.004G199400	leaf_wetwt	exp_pos	NA	NA					K14332	PSAO	photosystem I subunit O	AT1G08380.1	protein_coding	photosystem I subunit O	Encodes subunit O of photosystem I.	photosystem I subunit O (PSAO); FUNCTIONS IN: molecular_function unknown; INVOLVED IN: response to salt stress, photosynthesis, light harvesting in photosystem I; LOCATED IN: thylakoid, photosystem I, chloroplast; EXPRESSED IN: 21 plant structures; EXPRESSED DURING: 13 growth stages; CONTAINS InterPro DOMAIN/s: Photosystem I PsaO (InterPro:IPR017498); Has 161 Blast hits to 161 proteins in 28 spec…
	Potri.006G025200	leaf_wetwt	exp_pos	NA	NA	PF03745							AT2G41120.1	protein_coding			unknown protein; INVOLVED IN: biological_process unknown; LOCATED IN: chloroplast; EXPRESSED IN: 19 plant structures; EXPRESSED DURING: 10 growth stages; CONTAINS InterPro DOMAIN/s: Protein of unknown function DUF309 (InterPro:IPR005500); Has 349 Blast hits to 349 proteins in 112 species: Archae - 2; Bacteria - 189; Metazoa - 0; Fungi - 0; Plants - 31; Viruses - 0; Other Eukaryotes - 127 (source:…
	Potri.007G033700	leaf_wetwt	exp_pos	NA	NA	PF01716				K02716	MSP-1,OE33,OEE1,OEE33,PSBO-1,PSBO1	PS II oxygen-evolving complex 1	AT5G66570.1	protein_coding	PS II oxygen-evolving complex 1	Encodes a protein which is an extrinsic subunit of photosystem II and which has been proposed to play a central role in stabilization of the catalytic manganese cluster. In <i>Arabidopsis thaliana</i> the PsbO proteins are encoded by two genes: <i>psbO1</i> and <i>psbO2</i>. PsbO1 is the major isoform in the wild-type.	PS II oxygen-evolving complex 1 (PSBO1); FUNCTIONS IN: oxygen evolving activity, poly(U) RNA binding; INVOLVED IN: in 6 processes; LOCATED IN: in 10 components; EXPRESSED IN: 24 plant structures; EXPRESSED DURING: 15 growth stages; CONTAINS InterPro DOMAIN/s: Photosystem II manganese-stabilising protein PsbO (InterPro:IPR002628); BEST Arabidopsis thaliana protein match is: photosystem II subunit …
	Potri.008G151600	leaf_wetwt	exp_pos	NA	NA	PF02531				K02692	PSAD-2	photosystem I subunit D-2	AT1G03130.1	protein_coding	photosystem I subunit D-2	Encodes a protein predicted by sequence similarity with spinach PsaD to be photosystem I reaction center subunit II (PsaD2)	photosystem I subunit D-2 (PSAD-2); FUNCTIONS IN: molecular_function unknown; INVOLVED IN: photosynthesis; LOCATED IN: in 6 components; EXPRESSED IN: 23 plant structures; EXPRESSED DURING: 14 growth stages; CONTAINS InterPro DOMAIN/s: Photosystem I protein PsaD (InterPro:IPR003685); BEST Arabidopsis thaliana protein match is: photosystem I subunit D-1 (TAIR:AT4G02770.1); Has 509 Blast hits to 509…
	Potri.011G168700	leaf_wetwt	exp_pos	NA	NA	PF01241				K08905	PSAG	photosystem I subunit G	AT1G55670.1	protein_coding	photosystem I subunit G	Encodes subunit G of photosystem I, an 11-kDa membrane protein that plays an important role in electron transport between plastocyanin and PSI and is involved in the stability of the PSI complex. PSI-G subunit is bound to PSI-B and is in contact with Lhca1. The protein inserts into thylakoids by a direct or "spontaneous" pathway that does not involve the activities of any known chloroplast protei…	photosystem I subunit G (PSAG); FUNCTIONS IN: molecular_function unknown; INVOLVED IN: photosynthetic NADP+ reduction, photosystem I stabilization, protein stabilization, photosynthetic electron transport in photosystem I, photosynthesis; LOCATED IN: in 7 components; EXPRESSED IN: 24 plant structures; EXPRESSED DURING: 14 growth stages; CONTAINS InterPro DOMAIN/s: Photosystem I reaction centre, P…
	Potri.019G042600	leaf_wetwt	NA	NA	NA						ENH1	rubredoxin family protein	AT5G17170.1	protein_coding	rubredoxin family protein		enhancer of sos3-1 (ENH1); FUNCTIONS IN: electron carrier activity, metal ion binding; LOCATED IN: chloroplast thylakoid membrane, chloroplast, chloroplast envelope; EXPRESSED IN: 22 plant structures; EXPRESSED DURING: 14 growth stages; CONTAINS InterPro DOMAIN/s: Rubredoxin-type Fe(Cys)4 protein (InterPro:IPR004039), PDZ/DHR/GLGF (InterPro:IPR001478); BEST Arabidopsis thaliana protein match is: …
	Potri.019G073900	leaf_wetwt	exp_pos	NA	NA							Rieske (2Fe-2S) domain-containing protein	AT1G71500.1	protein_coding	Rieske (2Fe-2S) domain-containing protein		Rieske (2Fe-2S) domain-containing protein; FUNCTIONS IN: oxidoreductase activity, 2 iron, 2 sulfur cluster binding; INVOLVED IN: oxidation reduction; LOCATED IN: chloroplast thylakoid membrane, chloroplast, chloroplast envelope; EXPRESSED IN: 23 plant structures; EXPRESSED DURING: 14 growth stages; CONTAINS InterPro DOMAIN/s: Rieske [2Fe-2S] iron-sulphur domain (InterPro:IPR017941); Has 295 Blast…
	Potri.019G118500	leaf_wetwt	exp_pos	NA	NA	PF08802,PF00355	PTHR10134	KOG1671	1.10.99.1	K02636	PETC,PGR1	photosynthetic electron transfer C	AT4G03280.1	protein_coding	photosynthetic electron transfer C	Encodes the Rieske FeS center of cytochrome b6f complex. Gene is expressed in shoot but not in root. Mutant has reduced electron transport at saturating light intensities and Q-cycle activity is hypersensitive to acidification of the thylakoid lumen.	photosynthetic electron transfer C (PETC); FUNCTIONS IN: electron transporter, transferring electrons from cytochrome b6/f complex of photosystem II activity; INVOLVED IN: response to karrikin, defense response to bacterium, photosynthetic electron transport in cytochrome b6/f, nonphotochemical quenching; LOCATED IN: in 7 components; EXPRESSED IN: 26 plant structures; EXPRESSED DURING: 14 growth …
	Potri.T120500	leaf_wetwt	meth	NA	NA	PF00582						Adenine nucleotide alpha hydrolases-like superfamily protein	AT3G03270.2	protein_coding	Adenine nucleotide alpha hydrolases-like superfamily protein		Adenine nucleotide alpha hydrolases-like superfamily protein; INVOLVED IN: response to stress; LOCATED IN: plasma membrane, membrane; EXPRESSED IN: 23 plant structures; EXPRESSED DURING: 13 growth stages; CONTAINS InterPro DOMAIN/s: UspA (InterPro:IPR006016), Rossmann-like alpha/beta/alpha sandwich fold (InterPro:IPR014729), Universal stress protein A (InterPro:IPR006015); BEST Arabidopsis thalia…
Potri.019G042700	Potri.001G111400	leaf_wetwt	exp_neg	NA	NA	PF03105,PF07690	PTHR10074	KOG2325				Major Facilitator Superfamily with SPX (SYG1/Pho81/XPR1) domain-containing protein	AT4G22990.1	protein_coding	Major Facilitator Superfamily with SPX (SYG1/Pho81/XPR1) domain-containing protein		Major Facilitator Superfamily with SPX (SYG1/Pho81/XPR1) domain-containing protein; FUNCTIONS IN: molecular_function unknown; INVOLVED IN: transmembrane transport; LOCATED IN: cellular_component unknown; CONTAINS InterPro DOMAIN/s: SPX, N-terminal (InterPro:IPR004331), Major facilitator superfamily MFS-1 (InterPro:IPR011701), Major facilitator superfamily, general substrate transporter (InterPro:…
	Potri.001G200800	leaf_wetwt	exp_pos	NA	NA	PF00732,PF05199	PTHR11552	KOG1238			EDA17,HTH	Glucose-methanol-choline (GMC) oxidoreductase family protein	AT1G72970.1	protein_coding	Glucose-methanol-choline (GMC) oxidoreductase family protein	Originally identified as a mutation that causes floral organs to fuse together. About 10-20% of mutants also have defects in ovules. Mutants have reduced fertility most likely as because of fusions that pistil emergence. The protein has similarity to the mandelonitrile lyase family of FAD containing oxidoreductases and is predicted to be secreted (SignalP).It is expressed in all tissue layers of …	HOTHEAD (HTH); CONTAINS InterPro DOMAIN/s: Glucose-methanol-choline oxidoreductase, N-terminal (InterPro:IPR000172), Glucose-methanol-choline oxidoreductase (InterPro:IPR012132), Glucose-methanol-choline oxidoreductase, C-terminal (InterPro:IPR007867); BEST Arabidopsis thaliana protein match is: Glucose-methanol-choline (GMC) oxidoreductase family protein (TAIR:AT1G12570.1); Has 10392 Blast hits …
	Potri.001G275200	leaf_wetwt	meth	NA	NA	PF00169,PF00620	PTHR23176	KOG4271				Rho GTPase activation protein (RhoGAP) with PH domain	AT5G19390.1	protein_coding	Rho GTPase activation protein (RhoGAP) with PH domain	Encodes a protein with similarity to REN1, a Rho GTPase activating protein.	Rho GTPase activation protein (RhoGAP) with PH domain; FUNCTIONS IN: Rho GTPase activator activity, phosphoinositide binding; INVOLVED IN: signal transduction; LOCATED IN: chloroplast thylakoid membrane; EXPRESSED IN: guard cell, cultured cell; CONTAINS InterPro DOMAIN/s: Pleckstrin homology-type (InterPro:IPR011993), Rho GTPase activation protein (InterPro:IPR008936), Pleckstrin homology (InterP…
	Potri.001G280400	leaf_wetwt	meth	NA	NA	PF00462	PTHR10168	KOG2824				Glutaredoxin family protein	AT5G58530.1	protein_coding	Glutaredoxin family protein		Glutaredoxin family protein; FUNCTIONS IN: electron carrier activity, protein disulfide oxidoreductase activity; INVOLVED IN: cell redox homeostasis; EXPRESSED IN: 23 plant structures; EXPRESSED DURING: 15 growth stages; CONTAINS InterPro DOMAIN/s: Thioredoxin fold (InterPro:IPR012335), Glutaredoxin (InterPro:IPR002109), Thioredoxin-like fold (InterPro:IPR012336); BEST Arabidopsis thaliana protei…
	Potri.002G192400	leaf_wetwt	exp_pos	NA	NA	PF00501	PTHR11968	KOG1256	6.2.1.3	K01897	CER8,LACS1	AMP-dependent synthetase and ligase family protein	AT2G47240.1	protein_coding	AMP-dependent synthetase and ligase family protein	Encodes an acyl-CoA synthetase that acts on long-chain and very-long-chain fatty acids, involved in cuticular wax and cutin biosynthesis	LONG-CHAIN ACYL-COA SYNTHASE 1 (LACS1); FUNCTIONS IN: long-chain fatty acid-CoA ligase activity, very long-chain fatty acid-CoA ligase activity; INVOLVED IN: fatty acid biosynthetic process, cutin biosynthetic process, wax biosynthetic process; LOCATED IN: cellular_component unknown; EXPRESSED IN: 29 plant structures; EXPRESSED DURING: 13 growth stages; CONTAINS InterPro DOMAIN/s: AMP-binding, co…
	Potri.002G207100	leaf_wetwt	exp_pos	NA	NA	PF02362,PF06507					ARF1-BP,ARF2,HSS,ORE14	auxin response factor 2	AT5G62000.1	protein_coding	auxin response factor 2	Encodes an auxin response factor. Mutants have many defects including enlarged rosette leaves, reduced fertility, later senescence, hypocotyl elongation defects, enlarged seeds and enlarged cotyledons. May not mediate auxin effects. Increase in seed size due to increased cell proliferation.	auxin response factor 2 (ARF2); FUNCTIONS IN: protein binding, sequence-specific DNA binding transcription factor activity; INVOLVED IN: in 7 processes; LOCATED IN: nucleus, chloroplast; EXPRESSED IN: 24 plant structures; EXPRESSED DURING: 13 growth stages; CONTAINS InterPro DOMAIN/s: Aux/IAA-ARF-dimerisation (InterPro:IPR011525), Transcriptional factor B3 (InterPro:IPR003340), AUX/IAA protein (I…
	Potri.003G096000	leaf_wetwt	exp_pos	NA	NA	PF00046,PF01852	PTHR19418	KOG0483			HB-7,HDG5	homeobox-7	AT5G46880.1	protein_coding	homeobox-7		homeobox-7 (HB-7); FUNCTIONS IN: DNA binding, sequence-specific DNA binding transcription factor activity; INVOLVED IN: regulation of transcription, DNA-dependent, regulation of transcription; LOCATED IN: nucleus; EXPRESSED IN: 22 plant structures; EXPRESSED DURING: 6 growth stages; CONTAINS InterPro DOMAIN/s: Homeobox (InterPro:IPR001356), Homeobox, conserved site (InterPro:IPR017970), Homeodoma…
	Potri.005G067100	leaf_wetwt	meth	NA	NA	PF01751,PF01131,PF01396,PF06839	PTHR11390	KOG1956	5.99.1.2	K03165	TOP3A	topoisomerase 3alpha	AT5G63920.1	protein_coding	topoisomerase 3alpha	Encodes topoisomerase 3alpha. Suppresses somatic crossovers. Essential for resolution of meiotic recombination intermediates.	topoisomerase 3alpha (TOP3A); FUNCTIONS IN: DNA topoisomerase activity, DNA topoisomerase type I activity, DNA binding, zinc ion binding, nucleic acid binding; INVOLVED IN: in 7 processes; LOCATED IN: chromosome; EXPRESSED IN: 17 plant structures; EXPRESSED DURING: 13 growth stages; CONTAINS InterPro DOMAIN/s: DNA topoisomerase, type IA, zn finger (InterPro:IPR013498), DNA topoisomerase, type IA,…
	Potri.005G140300	leaf_wetwt	meth	NA	NA	PF05911						Plant protein of unknown function (DUF869)	AT2G23360.1	protein_coding	Plant protein of unknown function (DUF869)		Plant protein of unknown function (DUF869); CONTAINS InterPro DOMAIN/s: Protein of unknown function DUF869, plant (InterPro:IPR008587); BEST Arabidopsis thaliana protein match is: Plant protein of unknown function (DUF869) (TAIR:AT1G19835.2); Has 38218 Blast hits to 24021 proteins in 1620 species: Archae - 547; Bacteria - 4231; Metazoa - 19834; Fungi - 3463; Plants - 2306; Viruses - 121; Other Eu…
	Potri.008G035500	leaf_wetwt	meth	NA	NA	PF01479,PF00849	PTHR21600				SVR1	pseudouridine synthase family protein	AT2G39140.1	protein_coding	pseudouridine synthase family protein	Suppressor of var2 variegation phenotype. Chloroplast localized. Loss of function mutant has defects in chloroplast protein translation and rRNA processing. Similar in sequence to pseudouridine synthase proteins.	SUPPRESSOR OF VARIEGATION 1 (SVR1); CONTAINS InterPro DOMAIN/s: Pseudouridine synthase, catalytic domain (InterPro:IPR020103), Pseudouridine synthase, RsuA and RluB/C/D/E/F (InterPro:IPR006145), RNA-binding S4 (InterPro:IPR002942), Pseudouridine synthase, RsuA and RluB/E/F, conserved site (InterPro:IPR018496); BEST Arabidopsis thaliana protein match is: Pseudouridine synthase family protein (TAIR…
	Potri.011G028500	leaf_wetwt	exp_pos	NA	NA	PF01657	PTHR23258:SF323				CRK25	cysteine-rich RLK (RECEPTOR-like protein kinase) 25	AT4G05200.1	protein_coding	cysteine-rich RLK (RECEPTOR-like protein kinase) 25	Encodes a cysteine-rich receptor-like protein kinase.	cysteine-rich RLK (RECEPTOR-like protein kinase) 25 (CRK25); FUNCTIONS IN: kinase activity; INVOLVED IN: protein amino acid phosphorylation; LOCATED IN: endomembrane system; EXPRESSED IN: root; CONTAINS InterPro DOMAIN/s: Protein kinase, ATP binding site (InterPro:IPR017441), Protein kinase, catalytic domain (InterPro:IPR000719), Protein of unknown function DUF26 (InterPro:IPR002902), Serine-thre…
	Potri.012G034000	leaf_wetwt	meth	NA	NA	PF00224,PF02887	PTHR11817	KOG2323	2.7.1.40	K00873	PKP-BETA1,PKP1,PKP2	plastidic pyruvate kinase beta subunit 1	AT5G52920.1	protein_coding	plastidic pyruvate kinase beta subunit 1	encodes a dominant chloroplast pyruvate kinase beta subunit. Important for seed oil biosynthesis. Ubiquitously expressed, with significantly increased expression in maturing seeds. The mutant plant has wrinkled seeds, with a 50-70% reduction in seed fatty acid content.	plastidic pyruvate kinase beta subunit 1 (PKP-BETA1); FUNCTIONS IN: pyruvate kinase activity; INVOLVED IN: response to cadmium ion, glycolysis, seed development, fatty acid biosynthetic process, lipid metabolic process; LOCATED IN: mitochondrion, chloroplast, chloroplast stroma; EXPRESSED IN: 24 plant structures; EXPRESSED DURING: 15 growth stages; CONTAINS InterPro DOMAIN/s: Pyruvate kinase, C-t…
	Potri.012G104500	leaf_wetwt	meth	NA	NA	PF00155,PF01212	PTHR13693	KOG1357	2.3.1.50	K00654	LCB2	long chain base2	AT5G23670.1	protein_coding	long chain base2	Encodes the LCB2 subunit of serine palmitoyltransferase, an enzyme involved in sphingosine biosynthesis. The protein is localized to the endoplasmic reticulum.	long chain base2 (LCB2); FUNCTIONS IN: protein binding, serine C-palmitoyltransferase activity; INVOLVED IN: photomorphogenesis, sphingosine biosynthetic process, sphingolipid biosynthetic process, pollen development; LOCATED IN: endoplasmic reticulum, vacuole, membrane; EXPRESSED IN: 24 plant structures; EXPRESSED DURING: 15 growth stages; CONTAINS InterPro DOMAIN/s: Aminotransferase, class I/cl…
	Potri.013G005500	leaf_wetwt	meth	NA	NA	PF00025,PF09439,PF04670,PF08477,PF00071,PF00503	PTHR11711	KOG0070		K07977	ARFA1B,ATARFA1B	ADP-ribosylation factor A1B	AT5G14670.1	protein_coding	ADP-ribosylation factor A1B	A member of ARF GTPase family. Arabidopsis has 21 members of this family, known to be essential for vesicle coating and uncoating and functions in GTP-binding. Gene encoding ADP-ribosylation factor and similar to ADP-ribosylation factor DcARF1 (GI:965483) (Daucus carota), other ARFs and ARF-like proteins. The gene is shown to play a role in cell division, cell expansion and cellulose production u…	ADP-ribosylation factor A1B (ARFA1B); FUNCTIONS IN: phospholipase activator activity, GTP binding; INVOLVED IN: N-terminal protein myristoylation; LOCATED IN: intracellular; EXPRESSED IN: 7 plant structures; EXPRESSED DURING: L mature pollen stage, M germinated pollen stage, 4 anthesis, petal differentiation and expansion stage; CONTAINS InterPro DOMAIN/s: ADP-ribosylation factor (InterPro:IPR006…
	Potri.015G020400	leaf_wetwt	meth	NA	NA	PF01909	PTHR23092	KOG2277				nucleotidyltransferases	AT3G61690.1	protein_coding	nucleotidyltransferases		nucleotidyltransferases; FUNCTIONS IN: nucleotidyltransferase activity; EXPRESSED IN: 26 plant structures; EXPRESSED DURING: 15 growth stages; CONTAINS InterPro DOMAIN/s: Nucleotidyl transferase domain (InterPro:IPR002934); BEST Arabidopsis thaliana protein match is: PAP/OAS1 substrate-binding domain superfamily (TAIR:AT3G51620.2); Has 793 Blast hits to 566 proteins in 156 species: Archae - 0; Ba…
	Potri.015G130600	leaf_wetwt	meth	NA	NA	PF01145	PTHR10264	KOG2620				SPFH/Band 7/PHB domain-containing membrane-associated protein family	AT5G51570.1	protein_coding	SPFH/Band 7/PHB domain-containing membrane-associated protein family		SPFH/Band 7/PHB domain-containing membrane-associated protein family; INVOLVED IN: N-terminal protein myristoylation; LOCATED IN: plasma membrane, vacuole; EXPRESSED IN: 24 plant structures; EXPRESSED DURING: 13 growth stages; CONTAINS InterPro DOMAIN/s: Band 7 protein (InterPro:IPR001107); BEST Arabidopsis thaliana protein match is: SPFH/Band 7/PHB domain-containing membrane-associated protein f…
	Potri.017G059500	leaf_wetwt	exp_pos	NA	NA	PF05498					RALFL31	ralf-like 31	AT4G13950.1	protein_coding	ralf-like 31	Member of a diversely expressed predicted peptide family showing sequence similarity to tobacco Rapid Alkalinization Factor (RALF), and is believed to play an essential role in the physiology of Arabidopsis. Consists of a single exon and is characterized by a conserved C-terminal motif and N-terminal signal peptide.	ralf-like 31 (RALFL31); CONTAINS InterPro DOMAIN/s: Rapid ALkalinization Factor (InterPro:IPR008801); BEST Arabidopsis thaliana protein match is: ralf-like 24 (TAIR:AT3G23805.1); Has 30201 Blast hits to 17322 proteins in 780 species: Archae - 12; Bacteria - 1396; Metazoa - 17338; Fungi - 3422; Plants - 5037; Viruses - 0; Other Eukaryotes - 2996 (source: NCBI BLink).
	Potri.017G064000	leaf_wetwt	exp_pos	NA	NA	PF03765	PTHR10174					Sec14p-like phosphatidylinositol transfer family protein	AT1G01630.1	protein_coding	Sec14p-like phosphatidylinositol transfer family protein		Sec14p-like phosphatidylinositol transfer family protein; CONTAINS InterPro DOMAIN/s: Cellular retinaldehyde-binding/triple function, C-terminal (InterPro:IPR001251), Cellular retinaldehyde-binding/triple function, N-terminal (InterPro:IPR008273), Phosphatidylinositol transfer protein-like, N-terminal (InterPro:IPR011074); BEST Arabidopsis thaliana protein match is: Sec14p-like phosphatidylinosit…
	Potri.019G042700	leaf_wetwt	NA	NA	NA								AT4G27610.1	protein_coding			unknown protein; BEST Arabidopsis thaliana protein match is: unknown protein (TAIR:AT4G27620.2); Has 1304 Blast hits to 1173 proteins in 200 species: Archae - 14; Bacteria - 115; Metazoa - 628; Fungi - 104; Plants - 95; Viruses - 8; Other Eukaryotes - 340 (source: NCBI BLink).
	Potri.T116500	leaf_wetwt	exp_pos	NA	NA	PF00501	PTHR11968	KOG1176			BZO1	benzoyloxyglucosinolate 1	AT1G65880.1	protein_coding	benzoyloxyglucosinolate 1	Encodes a benzoate-CoA ligase. Involved in the biosynthesis of benzoyloxyglucosinolate in Arabidopsis seeds.	benzoyloxyglucosinolate 1 (BZO1); CONTAINS InterPro DOMAIN/s: AMP-dependent synthetase/ligase (InterPro:IPR000873); BEST Arabidopsis thaliana protein match is: acyl activating enzyme 12 (TAIR:AT1G65890.1); Has 76758 Blast hits to 70084 proteins in 3572 species: Archae - 1128; Bacteria - 49908; Metazoa - 3256; Fungi - 3775; Plants - 2105; Viruses - 1; Other Eukaryotes - 16585 (source: NCBI BLink).
	NA	LA_LD_LL_LW	NA	metabolomics_1120_C1_255_9.89	NA	NA	NA	NA	NA	NA	NA	NA	NA	NA	NA	NA	NA
	Potri.004G129900	LA_LD_LL_LW	meth	NA	NA	PF00328	PTHR12750	KOG1057				Phosphoglycerate mutase-like family protein	AT5G15070.1	protein_coding	Phosphoglycerate mutase-like family protein		Phosphoglycerate mutase-like family protein; FUNCTIONS IN: oxidoreductase activity, transition metal ion binding, acid phosphatase activity; INVOLVED IN: oxidation reduction; LOCATED IN: cellular_component unknown; EXPRESSED IN: 6 plant structures; EXPRESSED DURING: 4 anthesis, F mature embryo stage, petal differentiation and expansion stage, E expanded cotyledon stage, D bilateral stage; CONTAIN…
	Potri.006G049600	LA_LD_LL_LW	exp_pos	NA	NA	PF07714,PF00069	PTHR23258					Concanavalin A-like lectin protein kinase family protein	AT5G10530.1	protein_coding	Concanavalin A-like lectin protein kinase family protein		Concanavalin A-like lectin protein kinase family protein; FUNCTIONS IN: kinase activity; INVOLVED IN: protein amino acid phosphorylation; LOCATED IN: endomembrane system; EXPRESSED IN: root; CONTAINS InterPro DOMAIN/s: Legume lectin, beta chain (InterPro:IPR001220), Protein kinase, ATP binding site (InterPro:IPR017441), Serine/threonine-protein kinase-like domain (InterPro:IPR017442), Concanavali…
	Potri.006G133200	LA_LD_LL_LW	meth	NA	NA	PF03106					ATWRKY44,DSL1,TTG2,WRKY44	WRKY family transcription factor family protein	AT2G37260.1	protein_coding	WRKY family transcription factor family protein	Encodes a protein similar to WRKY transcription factors that is expressed in the seed integument and endosperm. Mutants are defective in proanthocyanidin synthesis and seed mucilate deposition. Seeds are yellow colored. Seed size is also affected; seeds are reduced in size but only when the mutant allele is transmitted through the female parent.Loss of function alleles are associated with a reduc…	TRANSPARENT TESTA GLABRA 2 (TTG2); CONTAINS InterPro DOMAIN/s: DNA-binding WRKY (InterPro:IPR003657); BEST Arabidopsis thaliana protein match is: WRKY DNA-binding protein 3 (TAIR:AT2G03340.1); Has 30201 Blast hits to 17322 proteins in 780 species: Archae - 12; Bacteria - 1396; Metazoa - 17338; Fungi - 3422; Plants - 5037; Viruses - 0; Other Eukaryotes - 2996 (source: NCBI BLink).
	Potri.006G137100	LA_LD_LL_LW	meth	NA	NA	PF01095					ATPPME1,PPME1	Pectin lyase-like superfamily protein	AT1G69940.1	protein_coding	Pectin lyase-like superfamily protein	Encodes a protein with pectin methylesterase activity. The protein expression was shown to be highly restricted to the pollen grain (no detection in any other tissues or in the pollen grains' surrounding cells of the anthers.	PPME1; FUNCTIONS IN: pectinesterase activity; INVOLVED IN: pollen tube growth; LOCATED IN: Golgi apparatus, endoplasmic reticulum, plant-type cell wall; EXPRESSED IN: male gametophyte, flower, pollen tube; CONTAINS InterPro DOMAIN/s: Pectin lyase fold/virulence factor (InterPro:IPR011050), Pectinesterase, catalytic (InterPro:IPR000070), Pectin lyase fold (InterPro:IPR012334); BEST Arabidopsis tha…
	Potri.006G137300	LA_LD_LL_LW	meth	NA	NA	PF08414,PF01794,PF08022,PF08030	PTHR11972	KOG0039				Riboflavin synthase-like superfamily protein	AT1G19230.1	protein_coding	Riboflavin synthase-like superfamily protein		Riboflavin synthase-like superfamily protein; FUNCTIONS IN: in 7 functions; INVOLVED IN: defense response; LOCATED IN: integral to membrane, membrane; EXPRESSED IN: 7 plant structures; EXPRESSED DURING: petal differentiation and expansion stage; CONTAINS InterPro DOMAIN/s: Ferredoxin reductase-type FAD-binding domain (InterPro:IPR017927), Cytochrome b245, heavy chain (InterPro:IPR000778), EF-Hand…
	Potri.008G063800	LA_LD_LL_LW	meth	NA	NA	PF00316	PTHR11556	KOG1458	3.1.3.37	K01100	SBPASE	sedoheptulose-bisphosphatase	AT3G55800.1	protein_coding	sedoheptulose-bisphosphatase	Encodes the chloroplast enzyme sedoheptulose-1,7-bisphosphatase (SBPase), involved in the carbon reduction of the Calvin cycle. Increase in SBPase activity in transgenic lines accumulate up to 50% more sucrose and starch than wild-type.	sedoheptulose-bisphosphatase (SBPASE); FUNCTIONS IN: sedoheptulose-bisphosphatase activity, phosphoric ester hydrolase activity; INVOLVED IN: in 6 processes; LOCATED IN: thylakoid, apoplast, chloroplast stroma, chloroplast, chloroplast envelope; EXPRESSED IN: 24 plant structures; EXPRESSED DURING: 14 growth stages; CONTAINS InterPro DOMAIN/s: Fructose-1,6-bisphosphatase, active site (InterPro:IPR…
	Potri.009G039500	LA_LD_LL_LW	meth	NA	NA	PF07714,PF00069	PTHR23258	KOG1187				Protein kinase protein with tetratricopeptide repeat domain	AT5G59010.1	protein_coding	Protein kinase protein with tetratricopeptide repeat domain		Protein kinase protein with tetratricopeptide repeat domain; FUNCTIONS IN: binding, protein kinase activity, ATP binding; INVOLVED IN: protein amino acid phosphorylation, N-terminal protein myristoylation; LOCATED IN: plasma membrane; EXPRESSED IN: 20 plant structures; EXPRESSED DURING: 10 growth stages; CONTAINS InterPro DOMAIN/s: Tetratricopeptide-like helical (InterPro:IPR011990), Protein kina…
	Potri.011G136300	LA_LD_LL_LW	meth	NA	NA	PF08477,PF00071	PTHR11708	KOG1673		K06883	ATSGP1,SGP1	Ras-related small GTP-binding family protein	AT5G54840.1	protein_coding	Ras-related small GTP-binding family protein	Monomeric G protein. Expressed in the root quiescent center, flowers, and leaf guard cells and hydathodes.	SGP1; FUNCTIONS IN: GTP binding; INVOLVED IN: small GTPase mediated signal transduction; LOCATED IN: intracellular; EXPRESSED IN: 29 plant structures; EXPRESSED DURING: 13 growth stages; CONTAINS InterPro DOMAIN/s: Ras GTPase (InterPro:IPR001806), Small GTP-binding protein (InterPro:IPR005225), Small GTPase (InterPro:IPR020851), Mitochondrial Rho-like (InterPro:IPR013684), GTPase, Tem1 (InterPro:…
	Potri.014G148200	LA_LD_LL_LW	meth	NA	NA	PF03819							AT3G25400.1	protein_coding			CONTAINS InterPro DOMAIN/s: NTP Pyrophosphohydrolase MazG-related, RS21-C6 (InterPro:IPR011394), EAR (InterPro:IPR009039), NTP pyrophosphohydrolase MazG, putative catalytic core (InterPro:IPR004518); Has 1123 Blast hits to 1121 proteins in 452 species: Archae - 22; Bacteria - 753; Metazoa - 81; Fungi - 3; Plants - 83; Viruses - 0; Other Eukaryotes - 181 (source: NCBI BLink).
	Potri.018G086900	LA_LD_LL_LW	meth	NA	NA	PF03171	PTHR10209	KOG0143		K06892		2-oxoglutarate (2OG) and Fe(II)-dependent oxygenase superfamily protein	AT1G35190.1	protein_coding	2-oxoglutarate (2OG) and Fe(II)-dependent oxygenase superfamily protein		2-oxoglutarate (2OG) and Fe(II)-dependent oxygenase superfamily protein; FUNCTIONS IN: oxidoreductase activity, acting on paired donors, with incorporation or reduction of molecular oxygen, 2-oxoglutarate as one donor, and incorporation of one atom each of oxygen into both donors, oxidoreductase activity, iron ion binding; INVOLVED IN: oxidation reduction, alkaloid biosynthetic process; LOCATED I…
	Potri.018G090200	LA_LD_LL_LW	meth	NA	NA								AT2G18969.1	protein_coding			BEST Arabidopsis thaliana protein match is: sequence-specific DNA binding transcription factors;transcription regulators (TAIR:AT4G30180.1); Has 30201 Blast hits to 17322 proteins in 780 species: Archae - 12; Bacteria - 1396; Metazoa - 17338; Fungi - 3422; Plants - 5037; Viruses - 0; Other Eukaryotes - 2996 (source: NCBI BLink).
	Potri.019G067300	LA_LD_LL_LW	NA	NA	NA	PF01762	PTHR11214	KOG2288				Galactosyltransferase family protein	AT1G33430.1	protein_coding	Galactosyltransferase family protein		Galactosyltransferase family protein; FUNCTIONS IN: transferase activity, transferring hexosyl groups, transferase activity, transferring glycosyl groups; INVOLVED IN: pollen exine formation; LOCATED IN: endomembrane system, membrane; EXPRESSED IN: 12 plant structures; EXPRESSED DURING: 4 anthesis, 4 leaf senescence stage, petal differentiation and expansion stage, E expanded cotyledon stage, D b…

## Sheet: Table S7
Table S7. Node table with anchor genes, coexpressed and comethylated genes, metabolites and py-MBMS GWAS in the network.
node	node_type	breadth_tot	depth_tot	depth_coex	depth_cometh	depth_metabEMMAX	depth_metabRV	depth_pymbmsEMMAX	MAPMAN_BIN	MAPMAN_NAME	pheno_description	arabi-symbol	Best-hit-arabi-name	arabi-defline	ec	GO	KO	KOG	pacId	Panther	Pfam	MAPMAN_DESC
dbh	singletrait
leaf_circ	singletrait
leaf_stomata	singletrait
leaf_wetwt	singletrait
IW_vessel_size	singletrait
mz_388	pymbms
mz_414	pymbms										beta-sitosterol
mz_449	pymbms
EWva_LA_SD	multitrait
IWva_IWvc	multitrait
LA_LD_LL_LW	multitrait
LWva_LWvc	multitrait
metabolomics_1120_C1_171_20.17	metab										caffeoyl-quercetin glycoside
metabolomics_1120_C1_255_9.89	metab										6-hydroxy-2-cyclohexenone alcohol
metabolomics_1120_C1_342_10.25	metab										1,3,5-benzenetriol
metabolomics_1120_C1_538_17.65	metab
Potri.019G067300	anchor	4	395	1	392	0	1	1	29.7	protein.glycosylation			AT1G33430.1	Galactosyltransferase family protein	2.4.1.134	GO:0016020,GO:0008378,GO:0006486		KOG2288	27026443	PTHR11214,PTHR11214:SF125	PF13334,PF01762	(at1g33430 : 554.0) Galactosyltransferase family protein; FUNCTIONS IN: transferase activity, transferring hexosyl groups, transferase activity, transferring glycosyl groups; INVOLVED IN: pollen exine formation; LOCATED IN: endomembrane system, membrane; EXPRESSED IN: 12 plant structures; EXPRESSED DURING: 4 anthesis, 4 leaf senescence stage, petal differentiation and expansion stage, E expanded …
Potri.010G031900	anchor	4	81	12	67	0	1	1	29.5.11.2	protein.degradation.ubiquitin.E1		ECR1	AT5G19180.1	E1 C-terminal related 1		GO:0045116,GO:0016881,GO:0005524,GO:0008641,GO:0019781	K10686	KOG2015	26982858	PTHR10953,PTHR10953:SF6	PF08825,PF00899	(at5g19180 : 669.0) Encodes a subunit of a RUB-activating enzyme analogous to the E1 ubiquitin-activating enzyme. ECR1 functions as a heterodimer with AXR1 to activate RUB, a ubiquitin-related protein.; E1 C-terminal related 1 (ECR1); CONTAINS InterPro DOMAIN/s: Ubiquitin-activating enzyme repeat (InterPro:IPR000127), Ubiquitin-activating enzyme, E1, active site (InterPro:IPR018074), Ubiquitin-ac…
Potri.005G247900	anchor	2	189	64	125	0	0	0	29.2.3	protein.synthesis.initiation			AT5G42220.1	Ubiquitin-like superfamily protein		GO:0005515		KOG4248	27029542	PTHR15204,PTHR15204:SF1	PF00240	(at5g42220 : 553.0) Ubiquitin-like superfamily protein; CONTAINS InterPro DOMAIN/s: Ubiquitin subgroup (InterPro:IPR019956), Ubiquitin conserved site (InterPro:IPR019954), Ubiquitin (InterPro:IPR000626), Ubiquitin supergroup (InterPro:IPR019955); BEST Arabidopsis thaliana protein match is: Ubiquitin-like superfamily protein (TAIR:AT5G25270.1); Has 12270 Blast hits to 6672 proteins in 779 species:…
Potri.019G037900	anchor	3	183	147	35	0	1	0	27.4	RNA.RNA binding		DRB4	AT3G62800.2	double-stranded-RNA-binding protein 4				KOG3732	27025963	PTHR10910,PTHR10910:SF95	PF00035	(at3g62800 : 136.0) Encodes a nuclear dsRNA-binding protein that interacts specifically with DCL4. May regulate DCL4 function and thereby affect miRNA biogenesis. DRB4 interacts with the P6 viral protein from Cauliflower mosaic virus and may be a target of viral silencing suppression.; double-stranded-RNA-binding protein 4; CONTAINS InterPro DOMAIN/s: Double-stranded RNA-binding (InterPro:IPR0011…
Potri.014G159800	anchor	3	149	62	86	0	0	1	11.9.2.1	lipid metabolism.lipid degradation.lipases.triacylglycerol lipase		MPL1	AT5G14180.1	Myzus persicae-induced lipase 1	3.1.1.3	GO:0006629	K01052	KOG2624	27035117	PTHR11005,PTHR11005:SF41	PF04083	(at5g14180 : 426.0) Myzus persicae-induced lipase 1 (MPL1); FUNCTIONS IN: catalytic activity; INVOLVED IN: glycerol biosynthetic process, lipid metabolic process; LOCATED IN: endomembrane system; EXPRESSED IN: 7 plant structures; EXPRESSED DURING: L mature pollen stage, M germinated pollen stage, 4 anthesis, petal differentiation and expansion stage; CONTAINS InterPro DOMAIN/s: AB-hydrolase-assoc…
Potri.015G117300	anchor	2	2014	100	1914	0	0	0	35.1	not assigned.no ontology			AT3G06880.2	Transducin/WD40 repeat-like superfamily protein					27017684	PTHR35549,PTHR35549:SF1		(at3g06880 : 52.4) Transducin/WD40 repeat-like superfamily protein; FUNCTIONS IN: binding, nucleotide binding; LOCATED IN: cellular_component unknown; CONTAINS InterPro DOMAIN/s: WD40 repeat 2 (InterPro:IPR019782), WD40 repeat, conserved site (InterPro:IPR019775), WD40 repeat (InterPro:IPR001680), WD40 repeat-like-containing domain (InterPro:IPR011046), WD40-repeat-containing domain (InterPro:IPR…
Potri.019G042600	anchor	2	1116	1115	1	0	0	0	29.8	protein.assembly and cofactor ligation		ENH1	AT5G17170.1	rubredoxin family protein					27025407	PTHR17130		(at5g17170 : 294.0) enhancer of sos3-1 (ENH1); FUNCTIONS IN: metal ion binding; LOCATED IN: chloroplast thylakoid membrane, chloroplast; EXPRESSED IN: 22 plant structures; EXPRESSED DURING: 14 growth stages; CONTAINS InterPro DOMAIN/s: PDZ/DHR/GLGF (InterPro:IPR001478); BEST Arabidopsis thaliana protein match is: protein containing PDZ domain, a K-box domain, and a TPR region (TAIR:AT1G55480.1); …
Potri.001G058100	anchor	2	981	9	972	0	0	0	35.2	not assigned.unknown			AT1G27290.1						27045658	PTHR34781,PTHR34781:SF2		(at1g27290 : 115.0) unknown protein; FUNCTIONS IN: molecular_function unknown; INVOLVED IN: biological_process unknown; EXPRESSED IN: 25 plant structures; EXPRESSED DURING: 15 growth stages; Has 44 Blast hits to 44 proteins in 12 species: Archae - 0; Bacteria - 0; Metazoa - 0; Fungi - 0; Plants - 44; Viruses - 0; Other Eukaryotes - 0 (source: NCBI BLink). & (reliability: 230.0) & (original descri…
Potri.005G247700	anchor	2	864	75	789	0	0	0	10.8.1 : 26.7	misc.oxidases - copper, flavone etc : cell wall.pectin*esterases.PME		sks5	AT1G76160.1	SKU5 similar 5	1.10.3.3	GO:0055114,GO:0016491,GO:0005507			27029368	PTHR11709,PTHR11709:SF90	PF07731,PF07732,PF00394	(at1g76160 : 872.0) SKU5 similar 5 (sks5); FUNCTIONS IN: oxidoreductase activity, copper ion binding; INVOLVED IN: oxidation reduction; LOCATED IN: apoplast, cell wall, plant-type cell wall; EXPRESSED IN: 24 plant structures; EXPRESSED DURING: 13 growth stages; CONTAINS InterPro DOMAIN/s: Multicopper oxidase, type 3 (InterPro:IPR011707), Cupredoxin (InterPro:IPR008972), Multicopper oxidase, type …
Potri.016G013400	anchor	2	765	3	762	0	0	0	35.1	not assigned.no ontology			AT4G22360.1	SWIB complex BAF60b domain-containing protein		GO:0005515	K15223		27011509	PTHR13844,PTHR13844:SF14	PF08766,PF02201	(at4g22360 : 291.0) SWIB complex BAF60b domain-containing protein; CONTAINS InterPro DOMAIN/s: SWIB/MDM2 domain (InterPro:IPR003121), SWIB domain (InterPro:IPR019835), DEK, C-terminal (InterPro:IPR014876); BEST Arabidopsis thaliana protein match is: SWIB complex BAF60b domain-containing protein (TAIR:AT3G19080.1); Has 30201 Blast hits to 17322 proteins in 780 species: Archae - 12; Bacteria - 1396…
Potri.004G183900	anchor	2	272	1	271	0	0	0	27.3.11	RNA.regulation of transcription.C2H2 zinc finger family		WIP3	AT1G08290.1	WIP domain protein 3					26991177	PTHR10593,PTHR10593:SF27	PF13912	(at1g08290 : 344.0) WIP domain protein 3 (WIP3); CONTAINS InterPro DOMAIN/s: Zinc finger, C2H2-like (InterPro:IPR015880), Zinc finger, C2H2-type (InterPro:IPR007087); BEST Arabidopsis thaliana protein match is: WIP domain protein 5 (TAIR:AT1G51220.1); Has 40394 Blast hits to 17903 proteins in 213 species: Archae - 0; Bacteria - 0; Metazoa - 38493; Fungi - 119; Plants - 685; Viruses - 0; Other Euk…
Potri.004G002600	anchor	2	172	157	15	0	0	0	1.1.40	PS.lightreaction.cyclic electron flow-chlororespiration		IM,IM1	AT4G22260.1	Alternative oxidase family protein	1.10.3.11	GO:0055114,GO:0009916	K17893		26990332	PTHR31803,PTHR31803:SF10	PF01786	(at4g22260 : 417.0) Similar to mitochondrial alternative oxidase. im mutants have a variegated phenotype and fail to differentiate chloroplasts in the majority of their cells under high light intensity continuous illumination. The white tissues of immutans accumulate phytoene, a non-colored C40 carotenoid intermediate. This suggests that immutans controls, either directly or indirectly, the activ…
Potri.005G247600	anchor	2	165	114	51	0	0	0	11.8	lipid metabolism.exotics(steroids, squalene etc)		ATECH2,ECH2	AT1G76150.1	enoyl-CoA hydratase 2	4.2.1.119			KOG1206	27029777	PTHR13078	PF01575	(at1g76150 : 460.0) Encodes a monofunctional enoyl-CoA hydratase 2, involved in the degradation of even cis-unsaturated fatty acids, gene expression is enhanced during the first 2 days of germination, as well as in senescent leaves.; enoyl-CoA hydratase 2 (ECH2); FUNCTIONS IN: oxidoreductase activity, 3R-hydroxyacyl-CoA dehydratase activity; INVOLVED IN: fatty acid beta-oxidation, unsaturated, ev…
Potri.007G099700	anchor	2	135	17	118	0	0	0	20.1.7	stress.biotic.PR-proteins			AT5G36930.2	Disease resistance protein (TIR-NBS-LRR class) family		GO:0005515,GO:0007165,GO:0043531		KOG0617	27015621	PTHR11017,PTHR11017:SF161	PF13855,PF13676,PF00931	(at5g36930 : 560.0) Disease resistance protein (TIR-NBS-LRR class) family; FUNCTIONS IN: transmembrane receptor activity, ATP binding; INVOLVED IN: signal transduction, defense response, apoptosis, innate immune response; LOCATED IN: intrinsic to membrane; EXPRESSED IN: 19 plant structures; EXPRESSED DURING: 13 growth stages; CONTAINS InterPro DOMAIN/s: NB-ARC (InterPro:IPR002182), Toll-Interleuk…
Potri.014G117400	anchor	2	99	93	6	0	0	0	27.3.25	RNA.regulation of transcription.MYB domain transcription factor family			AT2G47210.1	myb-like transcription factor family protein		GO:0045892,GO:0005634,GO:0043968,GO:0043967,GO:0035267,GO:0006338,GO:0006281	K11324	KOG2656	27033063	PTHR12855,PTHR12855:SF10	PF05499,PF16282	(at2g47210 : 552.0) myb-like transcription factor family protein; FUNCTIONS IN: DNA binding, sequence-specific DNA binding transcription factor activity; INVOLVED IN: N-terminal protein myristoylation, negative regulation of transcription, regulation of transcription, DNA-dependent; LOCATED IN: nucleus; CONTAINS InterPro DOMAIN/s: SANT, DNA-binding (InterPro:IPR001005), Homeodomain-like (InterPro…
Potri.005G231500	anchor	2	83	71	12	0	0	0	29.5.11.4.2	protein.degradation.ubiquitin.E3.RING			AT1G75400.1	RING/U-box superfamily protein					27030000	PTHR31150,PTHR31150:SF8		(at1g75400 : 317.0) RING/U-box superfamily protein; FUNCTIONS IN: zinc ion binding; INVOLVED IN: N-terminal protein myristoylation; LOCATED IN: chloroplast; EXPRESSED IN: 17 plant structures; EXPRESSED DURING: 9 growth stages; CONTAINS InterPro DOMAIN/s: Zinc finger, RING-type (InterPro:IPR001841); BEST Arabidopsis thaliana protein match is: RING/U-box superfamily protein (TAIR:AT1G19680.1); Has …
Potri.005G247400	anchor	2	81	79	2	0	0	0
Potri.019G042700	anchor	2	61	23	38	0	0	0	35.2	not assigned.unknown			AT4G27610.2						27026591	PTHR34462,PTHR34462:SF1		(at4g27620 : 370.0) unknown protein; FUNCTIONS IN: molecular_function unknown; INVOLVED IN: biological_process unknown; LOCATED IN: mitochondrion; EXPRESSED IN: 18 plant structures; EXPRESSED DURING: 11 growth stages; BEST Arabidopsis thaliana protein match is: unknown protein (TAIR:AT4G27610.3); Has 35333 Blast hits to 34131 proteins in 2444 species: Archae - 798; Bacteria - 22429; Metazoa - 974…
Potri.006G275800	anchor	2	27	0	26	1	0	0	20.1 : 20.1.7	stress.biotic.PR-proteins : stress.biotic			AT3G14470.1	NB-ARC domain-containing disease resistance protein		GO:0043531		KOG4658	27008025	PTHR23155,PTHR23155:SF609	PF00931	(gnl|cdd|39857 : 356.0) no description available & (at3g14470 : 340.0) NB-ARC domain-containing disease resistance protein; FUNCTIONS IN: protein binding; INVOLVED IN: apoptosis, defense response; LOCATED IN: endomembrane system; EXPRESSED IN: 23 plant structures; EXPRESSED DURING: 14 growth stages; CONTAINS InterPro DOMAIN/s: Leucine-rich repeat-containing protein (InterPro:IPR015766), NB-ARC (I…
Potri.007G061600	anchor	1	1451	0	1451	0	0	0	29.3.4.3	protein.targeting.secretory pathway.vacuole		VPS35A,ZIP3	AT2G17790.1	VPS35 homolog A		GO:0042147,GO:0030904,GO:0015031,GO:0008565	K18468		27016830	PTHR11099,PTHR11099:SF1	PF03635	(at1g75850 : 452.0) VPS35 homolog B (VPS35B); CONTAINS InterPro DOMAIN/s: Vacuolar protein sorting-associated protein 35 (InterPro:IPR005378); BEST Arabidopsis thaliana protein match is: VPS35 homolog A (TAIR:AT2G17790.1); Has 618 Blast hits to 508 proteins in 209 species: Archae - 0; Bacteria - 1; Metazoa - 191; Fungi - 219; Plants - 72; Viruses - 0; Other Eukaryotes - 135 (source: NCBI BLink). …
Potri.014G117300	anchor	1	491	0	491	0	0	0	17.6.1.13	hormone metabolism.gibberelin.synthesis-degradation.GA2 oxidase		ATGA2OX4,ATGA2OX6,DTA1,GA2OX6	AT1G02400.1	gibberellin 2-oxidase 6	1.14.11.13	GO:0055114,GO:0016491	K04125	KOG0143	27031971	PTHR10209,PTHR10209:SF183	PF14226,PF03171	(q9xhm5|g2ox2_pea : 454.0) Gibberellin 2-beta-dioxygenase 2 (EC 1.14.11.13) (Gibberellin 2-beta-hydroxylase 2) (Gibberellin 2-oxidase 2) (GA 2-oxidase 2) - Pisum sativum (Garden pea) & (at1g02400 : 367.0) Encodes a gibberellin 2-oxidase that acts on C19 gibberellins but not C20 gibberellins.; gibberellin 2-oxidase 6 (GA2OX6); CONTAINS InterPro DOMAIN/s: Oxoglutarate/iron-dependent oxygenase (Inte…
Potri.015G028600	anchor	1	429	0	429	0	0	0	20.1.7	stress.biotic.PR-proteins			AT2G34930.1	disease resistance family protein / LRR family protein		GO:0005515		KOG0472	27018906	PTHR27004,PTHR27004:SF25	PF00560	(at2g34930 : 349.0) disease resistance family protein / LRR family protein; INVOLVED IN: signal transduction, defense response to fungus, defense response; LOCATED IN: cell wall; EXPRESSED IN: 10 plant structures; EXPRESSED DURING: 7 growth stages; CONTAINS InterPro DOMAIN/s: Leucine-rich repeat-containing N-terminal domain, type 2 (InterPro:IPR013210), Leucine-rich repeat (InterPro:IPR001611); B…
Potri.004G056300	anchor	1	240	0	240	0	0	0	29.5.3	protein.degradation.cysteine protease		SAG12	AT5G45890.1	senescence-associated gene 12	3.4.22.33	GO:0008234,GO:0006508		KOG1543	26991220	PTHR12411,PTHR12411:SF370	PF08246,PF00112	(at5g45890 : 413.0) Senescence-associated gene 12 (SAG12) encoding a cysteine protease influenced by cytokinin, auxin, and sugars.Localized to special vacuole found during senescence called senescence associated vacuoles which are different from central vacuole in the tonoplast composition and pH.; senescence-associated gene 12 (SAG12); CONTAINS InterPro DOMAIN/s: Peptidase C1A, papain (InterPro:…
Potri.018G141400	anchor	1	78	0	78	0	0	0	34.16	transport.ABC transporters and multidrug resistance systems		PGP18	AT3G28390.1	P-glycoprotein 18		GO:0016887,GO:0005524,GO:0055085,GO:0042626,GO:0016021,GO:0006810			27011475	PTHR24221,PTHR24221:SF197	PF00005,PF00664	(gnl|cdd|35278 : 1275.0) no description available & (at3g28345 : 1166.0) ABC transporter family protein; FUNCTIONS IN: ATPase activity, coupled to transmembrane movement of substances; INVOLVED IN: transport, transmembrane transport; LOCATED IN: plasma membrane; EXPRESSED IN: shoot apex, inflorescence meristem, cotyledon, hypocotyl, flower; EXPRESSED DURING: petal differentiation and expansion st…
Potri.005G247200	anchor	1	51	51	0	0	0	0	35.1.5	not assigned.no ontology.pentatricopeptide (PPR) repeat-containing protein			AT5G43820.1	Pentatricopeptide repeat (PPR) superfamily protein					27031447	PTHR24015,PTHR24015:SF378	PF01535,PF13041	(at5g43820 : 629.0) Pentatricopeptide repeat (PPR) superfamily protein; CONTAINS InterPro DOMAIN/s: Pentatricopeptide repeat (InterPro:IPR002885); BEST Arabidopsis thaliana protein match is: Tetratricopeptide repeat (TPR)-like superfamily protein (TAIR:AT5G15010.1); Has 33976 Blast hits to 11353 proteins in 260 species: Archae - 0; Bacteria - 8; Metazoa - 169; Fungi - 383; Plants - 32575; Viruses…
Potri.010G032600	anchor	1	37	0	37	0	0	0	29.2.1.1.1.1.11	protein.synthesis.ribosomal protein.prokaryotic.chloroplast.30S subunit.S11			ATCG00750.1	ribosomal protein S11		GO:0006412,GO:0005840,GO:0003735	K03040,K02948		26980283	PTHR11759	PF00411	(gnl|cdd|79259 : 134.0) no description available & (gnl|cdd|35629 : 106.0) no description available & (q6ew19|rr11_nymal : 104.0) Chloroplast 30S ribosomal protein S11 - Nymphaea alba (White water-lily) & (atcg00750 : 102.0) 30S chloroplast ribosomal protein S11; ribosomal protein S11 (RPS11); FUNCTIONS IN: structural constituent of ribosome; INVOLVED IN: translation; LOCATED IN: plastid small ri…
Potri.015G117500	anchor	1	17	0	17	0	0	0	35.2	not assigned.unknown			AT3G05320.1	O-fucosyltransferase family protein	2.4.1.221				27018599	PTHR37220,PTHR37220:SF1	PF10250	(at3g05320 : 580.0) O-fucosyltransferase family protein; CONTAINS InterPro DOMAIN/s: GDP-fucose protein O-fucosyltransferase (InterPro:IPR019378); Has 30201 Blast hits to 17322 proteins in 780 species: Archae - 12; Bacteria - 1396; Metazoa - 17338; Fungi - 3422; Plants - 5037; Viruses - 0; Other Eukaryotes - 2996 (source: NCBI BLink). & (ipr019378 : 91.073784) GDP-fucose protein O-fucosyltransfer…
Potri.002G238700	anchor	1	13	0	13	0	0	0	27.3.11	RNA.regulation of transcription.C2H2 zinc finger family			AT5G48890.1	C2H2-like zinc finger protein					27021332			(at5g48890 : 63.9) C2H2-like zinc finger protein; FUNCTIONS IN: sequence-specific DNA binding transcription factor activity; INVOLVED IN: regulation of transcription; LOCATED IN: intracellular; CONTAINS InterPro DOMAIN/s: Zinc finger, C2H2-like (InterPro:IPR015880), Zinc finger, C2H2-type (InterPro:IPR007087); BEST Arabidopsis thaliana protein match is: C2H2 and C2HC zinc fingers superfamily prot…
Potri.015G117400	anchor	1	8	0	8	0	0	0
Potri.015G015200	anchor	1	5	0	5	0	0	0	35.2	not assigned.unknown		EDF4,RAV1	AT1G13260.1	related to ABI3/VP1 1		GO:0003677			27018044		PF02362	no hits & (original description: no original description)
Potri.015G113800	anchor	1	4	0	4	0	0	0	35.2	not assigned.unknown			AT5G45470.1	Protein of unknown function (DUF594)					27017492	PTHR31325,PTHR31325:SF0	PF04578,PF13968	(at5g45480 : 103.0) Protein of unknown function (DUF594); FUNCTIONS IN: molecular_function unknown; INVOLVED IN: biological_process unknown; LOCATED IN: plasma membrane; EXPRESSED IN: 17 plant structures; EXPRESSED DURING: 12 growth stages; CONTAINS InterPro DOMAIN/s: Protein of unknown function DUF594 (InterPro:IPR007658); BEST Arabidopsis thaliana protein match is: Protein of unknown function (…
Potri.012G028700	anchor	1	3	0	3	0	0	0	20.1 : 20.1.4 : 20.1.7	stress.biotic.PR-proteins : stress.biotic : stress.biotic.kinases		AtRLP6,RLP6	AT1G45616.1	receptor like protein 6				KOG0617	27051027	PTHR27004,PTHR27004:SF1	PF08263	(at3g28890 : 140.0) receptor like protein 43 (RLP43); FUNCTIONS IN: kinase activity; INVOLVED IN: signal transduction; LOCATED IN: endomembrane system; EXPRESSED IN: stem, leaf whorl, inflorescence meristem, leaf, stamen; EXPRESSED DURING: LP.04 four leaves visible, 4 anthesis; CONTAINS InterPro DOMAIN/s: Leucine-rich repeat-containing N-terminal domain, type 2 (InterPro:IPR013210), Leucine-rich …
Potri.015G117600	anchor	1	1	0	1	0	0	0	29.5.11.4.2	protein.degradation.ubiquitin.E3.RING			AT4G19670.1	RING/U-box superfamily protein		GO:0046872,GO:0016567,GO:0004842		KOG1812	27019374	PTHR11685,PTHR11685:SF132	PF00097,PF13456,PF01485	(at4g19670 : 629.0) RING/U-box superfamily protein; FUNCTIONS IN: zinc ion binding; EXPRESSED IN: 22 plant structures; EXPRESSED DURING: 13 growth stages; CONTAINS InterPro DOMAIN/s: Zinc finger, RING-type, conserved site (InterPro:IPR017907), Zinc finger, C6HC-type (InterPro:IPR002867), Zinc finger, RING-type (InterPro:IPR001841); BEST Arabidopsis thaliana protein match is: zinc finger (C3HC4-ty…
Potri.001G000800	gene								31.1	cell.organisation			AT1G55550.1	P-loop containing nucleoside triphosphate hydrolases superfamily protein	3.6.4.5	GO:0008017,GO:0007018,GO:0005524,GO:0003777,GO:0005871	K10406	KOG4280	27044959	PTHR24115,PTHR24115:SF391	PF00225	(at1g55550 : 597.0) P-loop containing nucleoside triphosphate hydrolases superfamily protein; FUNCTIONS IN: microtubule motor activity, ATP binding; INVOLVED IN: microtubule-based movement; LOCATED IN: mitochondrion; EXPRESSED IN: seed; EXPRESSED DURING: E expanded cotyledon stage; CONTAINS InterPro DOMAIN/s: Kinesin, motor domain (InterPro:IPR001752); BEST Arabidopsis thaliana protein match is: …
Potri.001G001800	gene								35.2	not assigned.unknown									27041150			no hits & (original description: no original description)
Potri.001G002800	gene								26.1	misc.cytochrome P450		CYP716A1	AT5G36110.1	cytochrome P450, family 716, subfamily A, polypeptide 1		GO:0055114,GO:0020037,GO:0016705,GO:0005506		KOG0157	27047882	PTHR24286,PTHR24286:SF73	PF00067	"(at5g36110 : 413.0) member of CYP716A; ""cytochrome P450, family 716, subfamily A, polypeptide 1"" (CYP716A1); FUNCTIONS IN: electron carrier activity, monooxygenase activity, iron ion binding, oxygen binding, heme binding; INVOLVED IN: oxidation reduction; LOCATED IN: endomembrane system; CONTAINS InterPro DOMAIN/s: Cytochrome P450 (InterPro:IPR001128), Cytochrome P450, conserved site (InterPro…
Potri.001G002900	gene								35.2	not assigned.unknown									27043033			no hits & (original description: no original description)
Potri.001G003000	gene								26.1	misc.cytochrome P450		CYP716A1	AT5G36110.1	cytochrome P450, family 716, subfamily A, polypeptide 1		GO:0055114,GO:0020037,GO:0016705,GO:0005506		KOG0157	27045248	PTHR24286,PTHR24286:SF73	PF00067	"(at5g36110 : 385.0) member of CYP716A; ""cytochrome P450, family 716, subfamily A, polypeptide 1"" (CYP716A1); FUNCTIONS IN: electron carrier activity, monooxygenase activity, iron ion binding, oxygen binding, heme binding; INVOLVED IN: oxidation reduction; LOCATED IN: endomembrane system; CONTAINS InterPro DOMAIN/s: Cytochrome P450 (InterPro:IPR001128), Cytochrome P450, conserved site (InterPro…
Potri.001G004200	gene								35.2	not assigned.unknown		GCT	AT1G55325.2	RNA polymerase II transcription mediators		GO:0016592,GO:0006357,GO:0001104	K15164		27044283	PTHR10791,PTHR10791:SF60	PF06333	(at1g55325 : 2140.0) Encodes the Arabidopsis homolog of the transcriptional regulator MED13, is dynamically expressed during embryogenesis and regulates both developmental timing and the radial pattern formation.; GRAND CENTRAL (GCT); FUNCTIONS IN: RNA polymerase II transcription mediator activity; INVOLVED IN: regulation of development, heterochronic, regulation of radial pattern formation; LOCA…
Potri.001G004900	gene								35.2	not assigned.unknown									27042615			no hits & (original description: no original description)
Potri.001G005000	gene								29.2.2	protein.synthesis.ribosome biogenesis			AT5G19830.1	Peptidyl-tRNA hydrolase family protein	3.1.1.29	GO:0004045	K01056	KOG2255	27047665	PTHR17224,PTHR17224:SF4	PF01195	(at5g19830 : 331.0) Peptidyl-tRNA hydrolase family protein; FUNCTIONS IN: aminoacyl-tRNA hydrolase activity; INVOLVED IN: translation; LOCATED IN: mitochondrion; EXPRESSED IN: 16 plant structures; EXPRESSED DURING: 8 growth stages; CONTAINS InterPro DOMAIN/s: Peptidyl-tRNA hydrolase, conserved site (InterPro:IPR018171), Peptidyl-tRNA hydrolase (InterPro:IPR001328); BEST Arabidopsis thaliana prote…
Potri.001G005900	gene								26.3	misc. other Ferredoxins and Rieske domain		ACD1-LIKE,PTC52,TIC55-IV	AT4G25650.1	ACD1-like	1.14.12.20	GO:0055114,GO:0010277			27044128	PTHR21266,PTHR21266:SF25	PF08417	(at4g25650 : 529.0) Similar to ACD1. Leaves of antisense ACD1-like plants turn yellow in darkness like wild-type whereas antisense ACD1 plants remain dark after five days of dark treatment.; ACD1-like (ACD1-LIKE); FUNCTIONS IN: electron carrier activity, oxidoreductase activity, 2 iron, 2 sulfur cluster binding, chlorophyllide a oxygenase [overall] activity; INVOLVED IN: oxidation reduction; LOCA…
Potri.001G006200	gene								30.3	signalling.calcium			AT3G13600.1	calmodulin-binding family protein					27047651	PTHR31250		(at3g13600 : 656.0) calmodulin-binding family protein; CONTAINS InterPro DOMAIN/s: IQ calmodulin-binding region (InterPro:IPR000048); BEST Arabidopsis thaliana protein match is: calmodulin-binding family protein (TAIR:AT3G58480.1); Has 2440 Blast hits to 1727 proteins in 273 species: Archae - 4; Bacteria - 163; Metazoa - 734; Fungi - 252; Plants - 308; Viruses - 55; Other Eukaryotes - 924 (source…
Potri.001G006500	gene								26.4.1	misc.beta 1,3 glucan hydrolases.glucan endo-1,3-beta-glucosidase			AT3G13560.2	O-Glycosyl hydrolases family 17 protein	3.2.1.39	GO:0005975,GO:0004553			27044953	PTHR32227,PTHR32227:SF48	PF07983,PF00332	(at3g13560 : 597.0) O-Glycosyl hydrolases family 17 protein; FUNCTIONS IN: cation binding, hydrolase activity, hydrolyzing O-glycosyl compounds, catalytic activity; INVOLVED IN: carbohydrate metabolic process; LOCATED IN: anchored to plasma membrane, plasma membrane, anchored to membrane; EXPRESSED IN: 24 plant structures; EXPRESSED DURING: 13 growth stages; CONTAINS InterPro DOMAIN/s: X8 (InterP…
Potri.001G006600	gene								11.1.8	lipid metabolism.FA synthesis and FA elongation.acyl coa ligase		AAE18	AT1G55320.1	acyl-activating enzyme 18	6.2.1.1	GO:0008152,GO:0003824			27040395	PTHR24095,PTHR24095:SF153	PF13193,PF00501	(at1g55320 : 1058.0) Encodes a protein with similarity to acyl activating enzymes. AAE18 is localized to the peroxisome where it may be involved in metabolism of auxin precursors to active auxins.; acyl-activating enzyme 18 (AAE18); FUNCTIONS IN: catalytic activity, ligase activity; INVOLVED IN: metabolic process, auxin metabolic process; LOCATED IN: peroxisome; EXPRESSED IN: guard cell; CONTAINS…
Potri.001G007100	gene								16.8.1 : 28.99	secondary metabolism.flavonoids.anthocyanins : DNA.unspecified			AT1G55290.1	2-oxoglutarate (2OG) and Fe(II)-dependent oxygenase superfamily protein		GO:0055114,GO:0016491	K06892	KOG0143	27048022	PTHR10209,PTHR10209:SF96	PF14226,PF03171	(at1g55290 : 494.0) encodes a protein whose sequence is similar to oxidoreductase, 2OG-Fe(II) oxygenase; 2-oxoglutarate (2OG) and Fe(II)-dependent oxygenase superfamily protein; CONTAINS InterPro DOMAIN/s: Oxoglutarate/iron-dependent oxygenase (InterPro:IPR005123); BEST Arabidopsis thaliana protein match is: 2-oxoglutarate (2OG) and Fe(II)-dependent oxygenase superfamily protein (TAIR:AT3G13610.1…
Potri.001G007300	gene								34.3	transport.amino acids			AT3G13620.1	Amino acid permease family protein		GO:0055085,GO:0016020,GO:0006810,GO:0015171,GO:0003333		KOG1287	27047446	PTHR11785,PTHR11785:SF378	PF00324	(at3g13620 : 637.0) Amino acid permease family protein; FUNCTIONS IN: cationic amino acid transmembrane transporter activity; INVOLVED IN: transport, amino acid transport, transmembrane transport; LOCATED IN: membrane; EXPRESSED IN: 23 plant structures; EXPRESSED DURING: 12 growth stages; CONTAINS InterPro DOMAIN/s: Amino acid/polyamine transporter I (InterPro:IPR002293), Amino acid permease doma…
Potri.001G007400	gene								10.6.3	cell wall.degradation.pectate lyases and polygalacturonases			AT5G09280.1	Pectin lyase-like superfamily protein	4.2.2.2		K01728		27047372	PTHR31683,PTHR31683:SF8	PF00544	(at5g09280 : 416.0) Pectin lyase-like superfamily protein; CONTAINS InterPro DOMAIN/s: Pectin lyase fold/virulence factor (InterPro:IPR011050), AmbAllergen (InterPro:IPR018082), Pectate lyase/Amb allergen (InterPro:IPR002022), Pectin lyase fold (InterPro:IPR012334), Parallel beta-helix repeat (InterPro:IPR006626); BEST Arabidopsis thaliana protein match is: Pectin lyase-like superfamily protein (…
Potri.001G008600	gene								35.2	not assigned.unknown			AT1G11880.1	transferases, transferring hexosyl groups		GO:0006506,GO:0004584			27047582	PTHR12468	PF04188	(at1g11880 : 67.4) transferases, transferring hexosyl groups; FUNCTIONS IN: transferase activity, transferring hexosyl groups; INVOLVED IN: GPI anchor biosynthetic process; LOCATED IN: integral to membrane, endoplasmic reticulum membrane; EXPRESSED IN: 10 plant structures; EXPRESSED DURING: F mature embryo stage, petal differentiation and expansion stage, E expanded cotyledon stage, D bilateral s…
Potri.001G009500	gene
Potri.001G009800	gene								29.6	protein.folding		EDA3	AT2G34860.1	DnaJ/Hsp40 cysteine-rich domain superfamily protein					27047174	PTHR15852,PTHR15852:SF22		(at2g34860 : 192.0) embryo sac development arrest 3 (EDA3); FUNCTIONS IN: unfolded protein binding, heat shock protein binding; INVOLVED IN: megagametogenesis; LOCATED IN: chloroplast; EXPRESSED IN: 22 plant structures; EXPRESSED DURING: 13 growth stages; CONTAINS InterPro DOMAIN/s: Heat shock protein DnaJ, cysteine-rich domain (InterPro:IPR001305); Has 773 Blast hits to 773 proteins in 260 speci…
Potri.001G009900	gene								34.12	transport.metal			AT3G58060.1	Cation efflux family protein		GO:0055085,GO:0016021,GO:0008324,GO:0006812			27048190	PTHR11562,PTHR11562:SF45	PF01545	(at3g58060 : 237.0) Cation efflux family protein; FUNCTIONS IN: cation transmembrane transporter activity, efflux transmembrane transporter activity; INVOLVED IN: cation transport, transmembrane transport; LOCATED IN: membrane; EXPRESSED IN: 6 plant structures; EXPRESSED DURING: 4 anthesis, petal differentiation and expansion stage; CONTAINS InterPro DOMAIN/s: Cation efflux protein (InterPro:IPR0…
Potri.001G010700	gene								29.4	protein.postranslational modification		ATSNAK2,GRIK1	AT3G45240.2	geminivirus rep interacting kinase 1	2.7.11.1		K07359	KOG0583	27047039	PTHR24347,PTHR24347:SF193	PF14531	(at3g45240 : 368.0) Encodes a geminivirus Rep interacting kinase (GRIK; GRIK1/AT3G45240, GRIK2/AT5G60550). GRIKs are SnRK1 (SNF1-related kinases) activating kinases. Both GRIKs specifically bind to the SnRK1 catalytic subunit and phosphorylate the equivalent threonine residue in its activation loop in vitro.; geminivirus rep interacting kinase 1 (GRIK1); CONTAINS InterPro DOMAIN/s: Protein kinase…
Potri.001G011100	gene								35.2	not assigned.unknown									27047117			no hits & (original description: no original description)
Potri.001G011700	gene								31.1	cell.organisation			AT1G51110.1	Plastid-lipid associated protein PAP / fibrillin family protein					27046929	PTHR31906,PTHR31906:SF11	PF04755	(at1g51110 : 527.0) Plastid-lipid associated protein PAP / fibrillin family protein; FUNCTIONS IN: structural molecule activity; INVOLVED IN: tryptophan biosynthetic process; LOCATED IN: chloroplast thylakoid membrane, chloroplast, membrane; EXPRESSED IN: 21 plant structures; EXPRESSED DURING: 13 growth stages; CONTAINS InterPro DOMAIN/s: Plastid lipid-associated protein/fibrillin (InterPro:IPR00…
Potri.001G012900	gene								35.2	not assigned.unknown									27047892			no hits & (original description: no original description)
Potri.001G013300	gene								35.2	not assigned.unknown			AT1G73240.1				K14315		27043453	PTHR13269,PTHR13269:SF6	PF09531	(at1g73240 : 450.0) CONTAINS InterPro DOMAIN/s: Nucleoporin protein Ndc1-Nup (InterPro:IPR019049); Has 36 Blast hits to 36 proteins in 17 species: Archae - 0; Bacteria - 0; Metazoa - 1; Fungi - 0; Plants - 35; Viruses - 0; Other Eukaryotes - 0 (source: NCBI BLink). & (gnl|cdd|88075 : 51.9) no description available & (reliability: 900.0) & (original description: no original description)
Potri.001G013400	gene								34.13	transport.peptides and oligopeptides			AT5G19640.1	Major facilitator superfamily protein		GO:0016020,GO:0006810,GO:0005215			27046789	PTHR11654,PTHR11654:SF146	PF00854	(at5g19640 : 758.0) Major facilitator superfamily protein; FUNCTIONS IN: transporter activity; INVOLVED IN: oligopeptide transport; LOCATED IN: membrane; EXPRESSED IN: petal, leaf whorl, flower; EXPRESSED DURING: 4 anthesis, petal differentiation and expansion stage; CONTAINS InterPro DOMAIN/s: Oligopeptide transporter (InterPro:IPR000109), Major facilitator superfamily, general substrate transpo…
Potri.001G015400	gene								17.7.1.2	hormone metabolism.jasmonate.synthesis-degradation.lipoxygenase		ATLOX2,LOX2	AT3G45140.1	lipoxygenase 2	1.13.11.12	GO:0005515,GO:0055114,GO:0046872,GO:0016702	K00454		27044198	PTHR11771,PTHR11771:SF42	PF01477,PF00305	(at3g45140 : 988.0) Chloroplast lipoxygenase required for wound-induced jasmonic acid accumulation in Arabidopsis.Mutants are resistant to Staphylococcus aureus and accumulate salicylic acid upon infection.; lipoxygenase 2 (LOX2); FUNCTIONS IN: lipoxygenase activity; INVOLVED IN: in 7 processes; LOCATED IN: chloroplast thylakoid membrane, chloroplast stroma, chloroplast, chloroplast envelope; EXP…
Potri.001G015500	gene								17.7.1.2	hormone metabolism.jasmonate.synthesis-degradation.lipoxygenase		ATLOX2,LOX2	AT3G45140.1	lipoxygenase 2	1.13.11.12	GO:0005515,GO:0055114,GO:0046872,GO:0016702	K00454		27045237	PTHR11771,PTHR11771:SF42	PF01477,PF00305	(at3g45140 : 971.0) Chloroplast lipoxygenase required for wound-induced jasmonic acid accumulation in Arabidopsis.Mutants are resistant to Staphylococcus aureus and accumulate salicylic acid upon infection.; lipoxygenase 2 (LOX2); FUNCTIONS IN: lipoxygenase activity; INVOLVED IN: in 7 processes; LOCATED IN: chloroplast thylakoid membrane, chloroplast stroma, chloroplast, chloroplast envelope; EXP…
Potri.001G017500	gene								30.2.11	signalling.receptor kinases.leucine rich repeat XI			AT3G20820.1	Leucine-rich repeat (LRR) family protein	3.5.1.98			KOG4579	27042355	PTHR27000,PTHR27000:SF151	PF08263	(at3g20820 : 500.0) Leucine-rich repeat (LRR) family protein; INVOLVED IN: signal transduction, defense response; LOCATED IN: apoplast, cell wall, chloroplast, membrane; EXPRESSED IN: 23 plant structures; EXPRESSED DURING: 13 growth stages; CONTAINS InterPro DOMAIN/s: Leucine-rich repeat-containing N-terminal domain, type 2 (InterPro:IPR013210), Leucine-rich repeat (InterPro:IPR001611); BEST Arab…
Potri.001G017900	gene								17.5.2	hormone metabolism.ethylene.signal transduction			AT4G31980.1						27048477	PTHR31549,PTHR31549:SF2	PF03140	(gnl|cdd|66792 : 339.0) no description available & (at4g31980 : 272.0) unknown protein; CONTAINS InterPro DOMAIN/s: Protein of unknown function DUF247, plant (InterPro:IPR004158), Protein of unknown function DUF862, eukaryotic (InterPro:IPR008580); BEST Arabidopsis thaliana protein match is: Plant protein of unknown function (DUF247) (TAIR:AT5G11290.1); Has 1967 Blast hits to 1844 proteins in 183…
Potri.001G018100	gene								35.1	not assigned.no ontology			AT2G39725.1	LYR family of Fe/S cluster biogenesis protein			K18167	KOG4620	27043203	PTHR13675,PTHR13675:SF1	PF05347	(at2g39725 : 105.0) LYR family of Fe/S cluster biogenesis protein; FUNCTIONS IN: catalytic activity; LOCATED IN: mitochondrion; EXPRESSED IN: 23 plant structures; EXPRESSED DURING: 15 growth stages; CONTAINS InterPro DOMAIN/s: Complex 1 LYR protein (InterPro:IPR008011); Has 35333 Blast hits to 34131 proteins in 2444 species: Archae - 798; Bacteria - 22429; Metazoa - 974; Fungi - 991; Plants - 531…
Potri.001G018400	gene								33.99 : 27.3.3	RNA.regulation of transcription.AP2/EREBP, APETALA2/Ethylene-responsive element binding protein family : development.unspecified		PLT2	AT1G51190.1	Integrase-type DNA-binding superfamily protein		GO:0006355,GO:0003700,GO:0007275	K09285		27043728	PTHR32467,PTHR32467:SF12	PF00847	(at1g51190 : 584.0) Encodes a member of the AINTEGUMENTA-like (AIL) subclass of the AP2/EREBP family of transcription factors and is essential for quiescent center (QC) specification and stem cell activity. It is a key effector for establishment of the stem cell niche during embryonic pattern formation. It is transcribed in response to auxin accumulation and is dependent on auxin response transcr…
Potri.001G018700	gene								29.4	protein.postranslational modification		ATNEK5,NEK5	AT3G20860.1	NIMA-related kinase 5	2.7.11.1	GO:0006468,GO:0005524,GO:0004672	K08857	KOG0589	27047126	PTHR24362,PTHR24362:SF258	PF00069	(at3g20860 : 472.0) Encodes a member of the NIMA-related serine/threonine kinases (Neks) that have been linked to cell-cycle regulation in fungi and mammals. Plant Neks might be involved in plant development processes.; NIMA-related kinase 5 (NEK5); FUNCTIONS IN: protein serine/threonine kinase activity, protein kinase activity, kinase activity, ATP binding; INVOLVED IN: protein amino acid phosph…
Potri.001G019200	gene								27.3.30	RNA.regulation of transcription.Trihelix, Triple-Helix transcription factor family			AT1G76870.1						27040733	PTHR21654,PTHR21654:SF11	PF13837	(at1g21200 : 196.0) sequence-specific DNA binding transcription factors; CONTAINS InterPro DOMAIN/s: SANT, DNA-binding (InterPro:IPR001005); BEST Arabidopsis thaliana protein match is: unknown protein (TAIR:AT1G76870.1); Has 317 Blast hits to 297 proteins in 56 species: Archae - 2; Bacteria - 28; Metazoa - 67; Fungi - 2; Plants - 135; Viruses - 9; Other Eukaryotes - 74 (source: NCBI BLink). & (re…
Potri.001G020200	gene								27.3.35	RNA.regulation of transcription.bZIP transcription factor family		bZIP19	AT4G35040.1	Basic-leucine zipper (bZIP) transcription factor family protein		GO:0043565,GO:0006355,GO:0003700,GO:0006351			27040853	PTHR23334,PTHR23334:SF25	PF07716	(at2g16770 : 113.0) Basic-region leucine zipper (bZIP23) transcription factor involved in the adaptation to zinc deficiency. Binds ZDRE motifs.; bZIP23; FUNCTIONS IN: protein binding, DNA binding, sequence-specific DNA binding transcription factor activity; INVOLVED IN: cellular response to zinc ion, response to zinc ion; LOCATED IN: nucleus; CONTAINS InterPro DOMAIN/s: Basic-leucine zipper (bZIP…
Potri.001G020900	gene								17.4.1	hormone metabolism.cytokinin.synthesis-degradation		ATCKX6,ATCKX7,CKX6	AT3G63440.1	cytokinin oxidase/dehydrogenase 6	1.5.99.12	GO:0055114,GO:0050660,GO:0016491,GO:0019139,GO:0009690	K00279		27043954	PTHR13878,PTHR13878:SF53	PF01565,PF09265	(at3g63440 : 805.0) This gene used to be called AtCKX7. It encodes a protein whose sequence is similar to cytokinin oxidase/dehydrogenase, which catalyzes the degradation of cytokinins.; cytokinin oxidase/dehydrogenase 6 (CKX6); CONTAINS InterPro DOMAIN/s: Cytokinin dehydrogenase 1, FAD/cytokinin binding domain (InterPro:IPR015345), FAD-binding, type 2 (InterPro:IPR016166), FAD-linked oxidase-lik…
Potri.001G022500	gene								35.2	not assigned.unknown		HCF153	AT4G31560.1	high chlorophyll fluorescence 153					27048133	PTHR37753,PTHR37753:SF1		(at4g31560 : 54.3) Encodes HCF153, a 15-KDa protein involved in the biogenesis of the cytochrome b(6)f complex. Associated with the thylakoid membrane.; high chlorophyll fluorescence 153 (HCF153); Has 29 Blast hits to 29 proteins in 10 species: Archae - 0; Bacteria - 0; Metazoa - 0; Fungi - 0; Plants - 29; Viruses - 0; Other Eukaryotes - 0 (source: NCBI BLink). & (reliability: 108.6) & (original …
Potri.001G022900	gene								31.1	cell.organisation			AT3G51930.1	Transducin/WD40 repeat-like superfamily protein	2.7.11.7	GO:0005515		KOG0286,KOG0265,KOG0645	27046364	PTHR22844,PTHR22844:SF223	PF00400	(at3g51930 : 518.0) Transducin/WD40 repeat-like superfamily protein; CONTAINS InterPro DOMAIN/s: WD40 repeat-like-containing domain (InterPro:IPR011046), WD40 repeat 2 (InterPro:IPR019782), WD40-repeat-containing domain (InterPro:IPR017986), WD40 repeat (InterPro:IPR001680), WD40/YVTN repeat-like-containing domain (InterPro:IPR015943), WD40 repeat, subgroup (InterPro:IPR019781); BEST Arabidopsis …
Potri.001G023700	gene								20.1.7 : 20.1	stress.biotic : stress.biotic.PR-proteins			AT1G65870.1	Disease resistance-responsive (dirigent-like protein) family protein					27048028	PTHR21495,PTHR21495:SF59	PF03018	(at1g65870 : 66.6) Disease resistance-responsive (dirigent-like protein) family protein; FUNCTIONS IN: molecular_function unknown; INVOLVED IN: lignan biosynthetic process, defense response; LOCATED IN: cell wall; EXPRESSED IN: 13 plant structures; EXPRESSED DURING: 9 growth stages; CONTAINS InterPro DOMAIN/s: Plant disease resistance response protein (InterPro:IPR004265); BEST Arabidopsis thalia…
Potri.001G024100	gene								30.3	signalling.calcium			AT2G38800.1	Plant calmodulin-binding protein-related	2.7.11.17	GO:0005516			27042777	PTHR33923,PTHR33923:SF2	PF07839	(gnl|cdd|71278 : 133.0) no description available & (at2g38800 : 104.0) Plant calmodulin-binding protein-related; CONTAINS InterPro DOMAIN/s: Calmodulin-binding protein, plant (InterPro:IPR012417); BEST Arabidopsis thaliana protein match is: Plant calmodulin-binding protein-related (TAIR:AT3G54570.1); Has 4321 Blast hits to 2381 proteins in 392 species: Archae - 26; Bacteria - 2334; Metazoa - 540;…
Potri.001G024200	gene								35.2	not assigned.unknown			AT2G38780.1						27047196	PTHR35482,PTHR35482:SF1		(at2g38780 : 377.0) unknown protein; FUNCTIONS IN: molecular_function unknown; INVOLVED IN: biological_process unknown; LOCATED IN: chloroplast; EXPRESSED IN: 21 plant structures; EXPRESSED DURING: 13 growth stages; Has 58 Blast hits to 58 proteins in 23 species: Archae - 0; Bacteria - 4; Metazoa - 1; Fungi - 0; Plants - 44; Viruses - 0; Other Eukaryotes - 9 (source: NCBI BLink). & (reliability: …
Potri.001G025100	gene								35.2	not assigned.unknown			AT3G54500.1						27041007	PTHR33334,PTHR33334:SF1		(at3g54500 : 288.0) FUNCTIONS IN: molecular_function unknown; INVOLVED IN: biological_process unknown; LOCATED IN: cellular_component unknown; EXPRESSED IN: 22 plant structures; EXPRESSED DURING: 13 growth stages; BEST Arabidopsis thaliana protein match is: dentin sialophosphoprotein-related (TAIR:AT5G64170.2). & (reliability: 576.0) & (original description: no original description)
Potri.001G025700	gene								26.3.2	misc.gluco-, galacto- and mannosidases.beta-galactosidase		BGAL7	AT5G20710.1	beta-galactosidase 7	3.2.1.23	GO:0030246,GO:0005975,GO:0004553			27045723	PTHR23421,PTHR23421:SF49	PF02140,PF01301	(at5g20710 : 1125.0) beta-galactosidase 7 (BGAL7); FUNCTIONS IN: beta-galactosidase activity; INVOLVED IN: lactose catabolic process, using glucoside 3-dehydrogenase, carbohydrate metabolic process, lactose catabolic process via UDP-galactose, lactose catabolic process; LOCATED IN: endomembrane system; EXPRESSED IN: 12 plant structures; EXPRESSED DURING: 4 anthesis, C globular stage, F mature emb…
Potri.001G026900	gene								31.2 : 27.3.99	RNA.regulation of transcription.unclassified : cell.division			AT5G19420.2	Regulator of chromosome condensation (RCC1) family with FYVE zinc finger domain		GO:0046872		KOG1427	27043679	PTHR22870,PTHR22870:SF219	PF16457,PF01363,PF13713,PF16627,PF08381,PF00415	(at5g19420 : 1248.0) Regulator of chromosome condensation (RCC1) family with FYVE zinc finger domain; FUNCTIONS IN: chromatin binding, zinc ion binding, Ran GTPase binding; EXPRESSED IN: 22 plant structures; EXPRESSED DURING: 13 growth stages; CONTAINS InterPro DOMAIN/s: Zinc finger, FYVE-type (InterPro:IPR000306), Regulator of chromosome condensation/beta-lactamase-inhibitor protein II (InterPro…
Potri.001G027300	gene								35.2	not assigned.unknown									27041912			no hits & (original description: no original description)
Potri.001G027500	gene								20.1.7 : 30.2.4 : 30.2.11	signalling.receptor kinases.leucine rich repeat XI : stress.biotic.PR-proteins : signalling.receptor kinases.leucine rich repeat IV			AT1G08590.1	Leucine-rich receptor-like protein kinase family protein	2.7.11.1	GO:0005515		KOG4579	27045360	PTHR27004	PF00560,PF13855,PF08263	(at2g34930 : 127.0) disease resistance family protein / LRR family protein; INVOLVED IN: signal transduction, defense response to fungus, defense response; LOCATED IN: cell wall; EXPRESSED IN: 10 plant structures; EXPRESSED DURING: 7 growth stages; CONTAINS InterPro DOMAIN/s: Leucine-rich repeat-containing N-terminal domain, type 2 (InterPro:IPR013210), Leucine-rich repeat (InterPro:IPR001611); B…
Potri.001G028000	gene								9.1.1	mitochondrial electron transport / ATP synthesis.NADH-DH.complex I		NQR	AT3G27890.1	NADPH:quinone oxidoreductase	1.6.5.2,1.6.5.3			KOG4530	27047718	PTHR30543,PTHR30543:SF2	PF02525	(at3g27890 : 300.0) Encodes NAD(P)H:quinone reductase which is an FMN binding protein that catalyzes the reduction of quinone substrates to hydroquinones.The enzyme activity was confirmed by in vitro assay.; NADPH:quinone oxidoreductase (NQR); FUNCTIONS IN: FMN reductase activity; INVOLVED IN: response to salt stress, defense response to bacterium; LOCATED IN: chloroplast stroma, chloroplast, pla…
Potri.001G028800	gene								35.2	not assigned.unknown									27042067			no hits & (original description: no original description)
Potri.001G028900	gene								35.2	not assigned.unknown									27045156	PTHR38928,PTHR38928:SF1		no hits & (original description: no original description)
Potri.001G029600	gene								29.4	protein.postranslational modification		KEG	AT5G13530.1	protein kinases;ubiquitin-protein ligases	2.7.11.1	GO:0006468,GO:0005524,GO:0004672	K16279	KOG0198	27041373	PTHR22967,PTHR22967:SF69	PF00069,PF12796,PF13637	(at5g13530 : 2496.0) Encodes KEEP ON GOING (KEG), a RING E3 ligase involved in abscisic acid signaling. KEG is essential for Arabidopsis growth and development. ABA promotes KEG degradation via the ubiquitin dependent 26S proteasome pathway.; KEEP ON GOING (KEG); CONTAINS InterPro DOMAIN/s: Zinc finger, RING-type, conserved site (InterPro:IPR017907), Zinc finger, RING-type (InterPro:IPR001841), S…
Potri.001G029900	gene								9.1.1	mitochondrial electron transport / ATP synthesis.NADH-DH.complex I			AT3G12260.1	LYR family of Fe/S cluster biogenesis protein			K03950	KOG3426	27044936	PTHR12964		(at3g12260 : 172.0) LYR family of Fe/S cluster biogenesis protein; FUNCTIONS IN: catalytic activity; LOCATED IN: mitochondrion, respiratory chain complex I, membrane; EXPRESSED IN: 23 plant structures; EXPRESSED DURING: 14 growth stages; Has 252 Blast hits to 252 proteins in 114 species: Archae - 0; Bacteria - 0; Metazoa - 119; Fungi - 50; Plants - 50; Viruses - 0; Other Eukaryotes - 33 (source: …
Potri.001G030500	gene								35.2	not assigned.unknown			AT4G37210.1	Tetratricopeptide repeat (TPR)-like superfamily protein					27048500			no hits & (original description: no original description)
Potri.001G030900	gene								28.99	DNA.unspecified			AT3G15140.1	Polynucleotidyl transferase, ribonuclease H-like superfamily protein		GO:0008270	K18417	KOG0542	27041662	PTHR23044,PTHR23044:SF35	PF06839,PF00929	(gnl|cdd|35762 : 197.0) no description available & (gnl|cdd|34623 : 116.0) no description available & (at3g15140 : 92.8) Polynucleotidyl transferase, ribonuclease H-like superfamily protein; FUNCTIONS IN: exonuclease activity; LOCATED IN: intracellular, chloroplast; EXPRESSED IN: 14 plant structures; EXPRESSED DURING: 9 growth stages; CONTAINS InterPro DOMAIN/s: Exonuclease, RNase T/DNA polymeras…
Potri.001G032200	gene								35.1.42	not assigned.no ontology.proline rich family			AT5G07020.1	proline-rich family protein					27042829	PTHR35753,PTHR35753:SF1		(at5g07020 : 149.0) proline-rich family protein; FUNCTIONS IN: molecular_function unknown; INVOLVED IN: biological_process unknown; LOCATED IN: thylakoid, chloroplast thylakoid membrane, chloroplast; EXPRESSED IN: 23 plant structures; EXPRESSED DURING: 13 growth stages; Has 30201 Blast hits to 17322 proteins in 780 species: Archae - 12; Bacteria - 1396; Metazoa - 17338; Fungi - 3422; Plants - 503…
Potri.001G032300	gene								29.5.11.4.2	protein.degradation.ubiquitin.E3.RING			AT5G07040.1	RING/U-box superfamily protein		GO:0008270,GO:0005515			27044032	PTHR14155,PTHR14155:SF157	PF13639	(at5g07040 : 133.0) RING/U-box superfamily protein; FUNCTIONS IN: zinc ion binding; LOCATED IN: endomembrane system; EXPRESSED IN: 12 plant structures; EXPRESSED DURING: 6 growth stages; CONTAINS InterPro DOMAIN/s: Zinc finger, RING-type (InterPro:IPR001841), Zinc finger, C3HC4 RING-type (InterPro:IPR018957); BEST Arabidopsis thaliana protein match is: RING/U-box superfamily protein (TAIR:AT5G531…
Potri.001G033500	gene								35.2	not assigned.unknown						GO:0016829,GO:0008152			27044329	PTHR30246,PTHR30246:SF1	PF01081	(original description: no original description)
Potri.001G033800	gene								10.5.1.2 : 10.3	cell wall.cell wall proteins.AGPs.AGP Fucosyltransferase : cell wall.hemicellulose synthesis		ATFT1,ATFUT1,FT1,MUR2	AT2G03220.1	fucosyltransferase 1	2.4.1.69	GO:0042546,GO:0016020,GO:0008107	K13681		27046286	PTHR31889,PTHR31889:SF12	PF03254	(gnl|cdd|66898 : 576.0) no description available & (at2g03220 : 526.0) member of Glycosyltransferase Family- 37; fucosyltransferase 1 (FT1); FUNCTIONS IN: transferase activity, transferring glycosyl groups, fucosyltransferase activity; INVOLVED IN: plant-type cell wall biogenesis, xyloglucan biosynthetic process; LOCATED IN: membrane; EXPRESSED IN: 23 plant structures; EXPRESSED DURING: 14 growth…
Potri.001G034000	gene								10.5.1.2 : 10.3	cell wall.cell wall proteins.AGPs.AGP Fucosyltransferase : cell wall.hemicellulose synthesis		ATFUT9,FUT9	AT1G14110.1	fucosyltransferase 9	2.4.1.69	GO:0042546,GO:0016020,GO:0008107	K13681		27044672	PTHR31889,PTHR31889:SF12	PF03254	(gnl|cdd|66898 : 232.0) no description available & (at2g03220 : 218.0) member of Glycosyltransferase Family- 37; fucosyltransferase 1 (FT1); FUNCTIONS IN: transferase activity, transferring glycosyl groups, fucosyltransferase activity; INVOLVED IN: plant-type cell wall biogenesis, xyloglucan biosynthetic process; LOCATED IN: membrane; EXPRESSED IN: 23 plant structures; EXPRESSED DURING: 14 growth…
Potri.001G034100	gene								10.3	cell wall.hemicellulose synthesis		ATFT1,ATFUT1,FT1,MUR2	AT2G03220.1	fucosyltransferase 1	2.4.1.69	GO:0042546,GO:0016020,GO:0008107	K13681		27045945	PTHR31889,PTHR31889:SF2	PF03254	(gnl|cdd|66898 : 584.0) no description available & (q9m5q1|fut1_pea : 565.0) Galactoside 2-alpha-L-fucosyltransferase (EC 2.4.1.69) (Xyloglucan alpha-(1,2)-fucosyltransferase) (PsFT1) - Pisum sativum (Garden pea) & (at2g03220 : 563.0) member of Glycosyltransferase Family- 37; fucosyltransferase 1 (FT1); FUNCTIONS IN: transferase activity, transferring glycosyl groups, fucosyltransferase activity;…
Potri.001G034300	gene								27.3.52	RNA.regulation of transcription.Global transcription factor group		GTB1	AT1G65440.2	global transcription factor group B1	3.2.1.8	GO:0003676,GO:0003677,GO:0032784,GO:0006357	K11292		27044414	PTHR10145,PTHR10145:SF6	PF00575,PF14641,PF14632,PF14639,PF14635,PF14878,PF14633	(at1g65440 : 1221.0) Related to yeast Spt6 protein, which functions as part of a protein complex in transcription initiation and also plays a role in chromatin structure / assembly.; global transcription factor group B1 (GTB1); FUNCTIONS IN: transcription elongation regulator activity, hydrolase activity, acting on ester bonds, RNA binding; INVOLVED IN: chromatin assembly or disassembly, transcri…
Potri.001G034700	gene								27.3.99	RNA.regulation of transcription.unclassified			AT5G07900.1	Mitochondrial transcription termination factor family protein		GO:0006355,GO:0005739,GO:0003690	K15032	KOG1267	27045780	PTHR13068,PTHR13068:SF20	PF02536	(at5g07900 : 196.0) Mitochondrial transcription termination factor family protein; FUNCTIONS IN: molecular_function unknown; INVOLVED IN: biological_process unknown; LOCATED IN: membrane; EXPRESSED IN: 17 plant structures; EXPRESSED DURING: 11 growth stages; CONTAINS InterPro DOMAIN/s: Mitochodrial transcription termination factor-related (InterPro:IPR003690); BEST Arabidopsis thaliana protein ma…
Potri.001G035000	gene								27.3.99	RNA.regulation of transcription.unclassified			AT5G07900.1	Mitochondrial transcription termination factor family protein		GO:0006355,GO:0005739,GO:0003690	K15032	KOG1267	27041058	PTHR13068,PTHR13068:SF20	PF02536	(at5g07900 : 201.0) Mitochondrial transcription termination factor family protein; FUNCTIONS IN: molecular_function unknown; INVOLVED IN: biological_process unknown; LOCATED IN: membrane; EXPRESSED IN: 17 plant structures; EXPRESSED DURING: 11 growth stages; CONTAINS InterPro DOMAIN/s: Mitochodrial transcription termination factor-related (InterPro:IPR003690); BEST Arabidopsis thaliana protein ma…
Potri.001G035100	gene								35.2	not assigned.unknown									27046237			no hits & (original description: no original description)
Potri.001G035200	gene								27.3.99	RNA.regulation of transcription.unclassified			AT5G07900.1	Mitochondrial transcription termination factor family protein		GO:0006355,GO:0005739,GO:0003690	K15032	KOG1267	27042831	PTHR13068,PTHR13068:SF20	PF02536	(at5g07900 : 165.0) Mitochondrial transcription termination factor family protein; FUNCTIONS IN: molecular_function unknown; INVOLVED IN: biological_process unknown; LOCATED IN: membrane; EXPRESSED IN: 17 plant structures; EXPRESSED DURING: 11 growth stages; CONTAINS InterPro DOMAIN/s: Mitochodrial transcription termination factor-related (InterPro:IPR003690); BEST Arabidopsis thaliana protein ma…
Potri.001G036000	gene								27.3.25	RNA.regulation of transcription.MYB domain transcription factor family		ATMYB65,MYB65	AT3G11440.1	myb domain protein 65			K09422		27045653	PTHR10641,PTHR10641:SF475	PF13921	(at5g06100 : 380.0) Encodes a member of the myb family of transcription factors (MYB33), contains Pfam profile: PF00249 myb DNA-binding domain. Double mutants with MYB65 are male sterile- anthers are small, pollen development is defective. Spatial expression appears to be under the control of miR159, contains a target site for this micro RNA. When the target site is mutated , expression is detect…
Potri.001G036400	gene								29.5.11.4.2	protein.degradation.ubiquitin.E3.RING			AT3G54360.1	zinc ion binding					27047678	PTHR15315		(at3g54360 : 469.0) zinc ion binding; FUNCTIONS IN: zinc ion binding; EXPRESSED IN: 23 plant structures; EXPRESSED DURING: 15 growth stages; CONTAINS InterPro DOMAIN/s: Zinc finger, RING-type, conserved site (InterPro:IPR017907), Zinc finger, RING-type (InterPro:IPR001841); Has 748 Blast hits to 691 proteins in 131 species: Archae - 16; Bacteria - 104; Metazoa - 470; Fungi - 16; Plants - 58; Viru…
Potri.001G036900	gene								16.2.1.3	secondary metabolism.phenylpropanoids.lignin biosynthesis.4CL		4CL2,AT4CL2	AT3G21240.1	4-coumarate:CoA ligase 2	6.2.1.34,6.2.1.12	GO:0008152,GO:0003824	K01904		27046169	PTHR24096,PTHR24096:SF149	PF13193,PF00501	(o24145|4cl1_tobac : 837.0) 4-coumarate--CoA ligase 1 (EC 6.2.1.12) (4CL 1) (4-coumaroyl-CoA synthase 1) - Nicotiana tabacum (Common tobacco) & (at3g21240 : 753.0) encodes an isoform of 4-coumarate:CoA ligase (4CL), which is involved in the last step of the general phenylpropanoid pathway. The catalytic efficiency was in the following (descending) order: p-coumaric acid, caffeic acid, ferulic aci…
Potri.001G037000	gene								27.3.99	RNA.regulation of transcription.unclassified		ATSGS3,SGS3	AT5G23570.1	XS domain-containing protein / XS zinc finger domain-containing protein-related					27041786	PTHR21596,PTHR21596:SF12		(at5g23570 : 93.6) Required for posttranscriptional gene silencing and natural virus resistance.SGS3 is a member of an unknown protein family. Members of this family have predicted coiled coiled domains suggesting oligomerization and a potential zinc finger domain. Involved in the production of trans-acting siRNAs, through direct or indirect stabilization of cleavage fragments of the primary ta-s…
Potri.001G037200	gene								29.5.11.4.2	protein.degradation.ubiquitin.E3.RING			AT3G14250.1	RING/U-box superfamily protein		GO:0046872,GO:0016567,GO:0004842	K11975		27046858	PTHR11685,PTHR11685:SF149	PF00097,PF01485	(at3g14250 : 228.0) RING/U-box superfamily protein; FUNCTIONS IN: zinc ion binding; EXPRESSED IN: egg cell; CONTAINS InterPro DOMAIN/s: Zinc finger, C6HC-type (InterPro:IPR002867), Zinc finger, RING-type (InterPro:IPR001841); BEST Arabidopsis thaliana protein match is: RING/U-box superfamily protein (TAIR:AT3G53690.1); Has 3093 Blast hits to 3074 proteins in 222 species: Archae - 0; Bacteria - 0;…
Potri.001G037300	gene								1.3.13	PS.calvin cycle.rubisco interacting			AT1G73110.1	P-loop containing nucleoside triphosphate hydrolases superfamily protein		GO:0005524		KOG0651	27045811	PTHR32429,PTHR32429:SF11	PF00004	(at1g73110 : 650.0) P-loop containing nucleoside triphosphate hydrolases superfamily protein; FUNCTIONS IN: ATPase activity, ATP binding; LOCATED IN: chloroplast thylakoid membrane, chloroplast; EXPRESSED IN: 21 plant structures; EXPRESSED DURING: 13 growth stages; CONTAINS InterPro DOMAIN/s: ATPase, AAA-type, core (InterPro:IPR003959); BEST Arabidopsis thaliana protein match is: rubisco activase…
Potri.001G041400	gene								27.3.31	RNA.regulation of transcription.TUB transcription factor family		AtTLP8,TLP8	AT1G16070.1	tubby like protein 8				KOG2502	27047355	PTHR16517,PTHR16517:SF27	PF01167	(at1g16070 : 419.0) Member of TLP family; tubby like protein 8 (TLP8); FUNCTIONS IN: sequence-specific DNA binding transcription factor activity; INVOLVED IN: regulation of transcription; LOCATED IN: cellular_component unknown; EXPRESSED IN: 20 plant structures; EXPRESSED DURING: 12 growth stages; CONTAINS InterPro DOMAIN/s: Tubby, C-terminal (InterPro:IPR000007); BEST Arabidopsis thaliana protei…
Potri.001G042500	gene								30.2.12	signalling.receptor kinases.leucine rich repeat XII			AT2G24130.1	Leucine-rich receptor-like protein kinase family protein	2.7.11.1	GO:0005515,GO:0006468,GO:0005524,GO:0004672		KOG1187	27043583	PTHR27000,PTHR27000:SF79	PF08263,PF13855,PF00069	(at2g24130 : 691.0) Leucine-rich receptor-like protein kinase family protein; FUNCTIONS IN: protein serine/threonine kinase activity, protein kinase activity, ATP binding; INVOLVED IN: transmembrane receptor protein tyrosine kinase signaling pathway, protein amino acid phosphorylation; LOCATED IN: endomembrane system; EXPRESSED IN: 15 plant structures; EXPRESSED DURING: 7 growth stages; CONTAINS …
Potri.001G042800	gene								35.2	not assigned.unknown									27043916			no hits & (original description: no original description)
Potri.001G043100	gene								20.2.1	stress.abiotic.heat		J8	AT1G80920.1	Chaperone DnaJ-domain superfamily protein				KOG0723	27045429	PTHR24078,PTHR24078:SF231	PF00226	(at1g80920 : 124.0) A nuclear encoded soluble protein found in the chloroplast stroma.; J8; FUNCTIONS IN: unfolded protein binding, heat shock protein binding; INVOLVED IN: protein folding, response to stress; LOCATED IN: nucleus; EXPRESSED IN: 24 plant structures; EXPRESSED DURING: 15 growth stages; CONTAINS InterPro DOMAIN/s: Molecular chaperone, heat shock protein, Hsp40, DnaJ (InterPro:IPR015…
Potri.001G043600	gene								26.19	misc.plastocyanin-like		AtENODL17,ENODL17	AT5G15350.1	early nodulin-like protein 17		GO:0009055			27045161	PTHR33021,PTHR33021:SF13	PF02298	(at5g15350 : 120.0) early nodulin-like protein 17 (ENODL17); FUNCTIONS IN: electron carrier activity, copper ion binding; LOCATED IN: anchored to plasma membrane, plasma membrane, vacuole, anchored to membrane; EXPRESSED IN: 24 plant structures; EXPRESSED DURING: 13 growth stages; CONTAINS InterPro DOMAIN/s: Plastocyanin-like (InterPro:IPR003245), Cupredoxin (InterPro:IPR008972); BEST Arabidopsis…
Potri.001G043800	gene								20.1.7	stress.biotic.PR-proteins			AT2G34930.1	disease resistance family protein / LRR family protein		GO:0005515		KOG0472	27042005	PTHR27004	PF08263,PF00560	(at2g34930 : 367.0) disease resistance family protein / LRR family protein; INVOLVED IN: signal transduction, defense response to fungus, defense response; LOCATED IN: cell wall; EXPRESSED IN: 10 plant structures; EXPRESSED DURING: 7 growth stages; CONTAINS InterPro DOMAIN/s: Leucine-rich repeat-containing N-terminal domain, type 2 (InterPro:IPR013210), Leucine-rich repeat (InterPro:IPR001611); B…
Potri.001G043900	gene								34.22	transport.cyclic nucleotide or calcium regulated channels		ATCNGC8,CNGC8	AT1G19780.1	cyclic nucleotide gated channel 8		GO:0055085,GO:0016020,GO:0006811,GO:0005216	K05391		27046551	PTHR10217,PTHR10217:SF489	PF00027,PF00520	(at1g19780 : 960.0) member of Cyclic nucleotide gated channel family; cyclic nucleotide gated channel 8 (CNGC8); FUNCTIONS IN: ion channel activity, cyclic nucleotide binding, calmodulin binding; INVOLVED IN: ion transport, transmembrane transport; LOCATED IN: membrane; EXPRESSED IN: petal, leaf whorl, male gametophyte, flower, pollen tube; EXPRESSED DURING: L mature pollen stage, M germinated po…
Potri.001G044000	gene								35.2	not assigned.unknown		LPA3	AT1G73060.1	Low PSII Accumulation 3					27046280	PTHR34051,PTHR34051:SF2	PF09353	(at1g73060 : 517.0) Low PSII Accumulation 3 (LPA3); FUNCTIONS IN: molecular_function unknown; INVOLVED IN: biological_process unknown; LOCATED IN: chloroplast stroma, chloroplast; EXPRESSED IN: 22 plant structures; EXPRESSED DURING: 13 growth stages; CONTAINS InterPro DOMAIN/s: Domain of unknown function DUF1995 (InterPro:IPR018962); BEST Arabidopsis thaliana protein match is: Domain of unknown f…
Potri.001G044100	gene								17.5.1 : 26.24 : 17.5.2	hormone metabolism.ethylene.synthesis-degradation : misc.GCN5-related N-acetyltransferase : hormone metabolism.ethylene.signal transduction		COP3,HLS1,UNS2	AT4G37580.1	Acyl-CoA N-acyltransferases (NAT) superfamily protein		GO:0008080			27040328	PTHR23091,PTHR23091:SF195	PF00583	(at4g37580 : 379.0) involved in apical hook development. putative N-acetyltransferase; HOOKLESS 1 (HLS1); CONTAINS InterPro DOMAIN/s: GCN5-related N-acetyltransferase, C-terminal (InterPro:IPR022610), GCN5-related N-acetyltransferase (InterPro:IPR000182), Acyl-CoA N-acyltransferase (InterPro:IPR016181); BEST Arabidopsis thaliana protein match is: Acyl-CoA N-acyltransferases (NAT) superfamily prot…
Potri.001G044300	gene								35.2	not assigned.unknown		NDF1,NDH48	AT1G15980.1	NDH-dependent cyclic electron flow 1		GO:0016757,GO:0008152			27046939	PTHR37698,PTHR37698:SF1	PF01075	(at1g15980 : 635.0) encodes a novel subunit of the chloroplast NAD(P)H dehydrogenase complex, involved in cyclic electron flow around photosystem I to produce ATP.; NDH-dependent cyclic electron flow 1 (NDF1); INVOLVED IN: photosynthetic electron transport in photosystem I; LOCATED IN: chloroplast thylakoid membrane, chloroplast, NAD(P)H dehydrogenase complex (plastoquinone); EXPRESSED IN: 21 pla…
Potri.001G045500	gene								16.2.1.7	secondary metabolism.phenylpropanoids.lignin biosynthesis.CCR1		ATCCR1,CCR1,IRX4	AT1G15950.1	cinnamoyl coa reductase 1	1.2.1.44	GO:0055114,GO:0016616,GO:0006694,GO:0003854	K09753	KOG1502	27045841	PTHR10366,PTHR10366:SF404	PF01073	(at1g15950 : 493.0) Encodes a cinnamoyl CoA reductase. Involved in lignin biosynthesis.; cinnamoyl coa reductase 1 (CCR1); CONTAINS InterPro DOMAIN/s: NAD-dependent epimerase/dehydratase (InterPro:IPR001509), NAD(P)-binding domain (InterPro:IPR016040); BEST Arabidopsis thaliana protein match is: cinnamoyl coa reductase (TAIR:AT1G80820.1); Has 11995 Blast hits to 11983 proteins in 1896 species: Ar…
Potri.001G046000	gene								17.5.2	hormone metabolism.ethylene.signal transduction			AT3G50160.1	Plant protein of unknown function (DUF247)					27046727	PTHR31549,PTHR31549:SF2	PF03140	(gnl|cdd|66792 : 351.0) no description available & (ipr004158 : 256.75812) Protein of unknown function DUF247, plant & (at4g31980 : 232.0) unknown protein; CONTAINS InterPro DOMAIN/s: Protein of unknown function DUF247, plant (InterPro:IPR004158), Protein of unknown function DUF862, eukaryotic (InterPro:IPR008580); BEST Arabidopsis thaliana protein match is: Plant protein of unknown function (DUF…
Potri.001G046500	gene								35.1	not assigned.no ontology			AT4G31880.1						27045101	PTHR12663,PTHR12663:SF5		(at1g80810 : 166.0) Tudor/PWWP/MBT superfamily protein; FUNCTIONS IN: binding; INVOLVED IN: biological_process unknown; LOCATED IN: cellular_component unknown; EXPRESSED IN: 19 plant structures; EXPRESSED DURING: 6 growth stages; CONTAINS InterPro DOMAIN/s: Armadillo-type fold (InterPro:IPR016024); BEST Arabidopsis thaliana protein match is: Tudor/PWWP/MBT superfamily protein (TAIR:AT1G15940.1); …
Potri.001G047700	gene								35.2	not assigned.unknown			AT1G80980.1						27044797	PTHR36339,PTHR36339:SF1		(at1g80980 : 114.0) unknown protein; FUNCTIONS IN: molecular_function unknown; INVOLVED IN: biological_process unknown; LOCATED IN: mitochondrion; BEST Arabidopsis thaliana protein match is: unknown protein (TAIR:AT1G80700.1); Has 477 Blast hits to 341 proteins in 85 species: Archae - 2; Bacteria - 44; Metazoa - 78; Fungi - 37; Plants - 42; Viruses - 0; Other Eukaryotes - 274 (source: NCBI BLink)…
Potri.001G047800	gene								35.2	not assigned.unknown			AT1G80690.1	PPPDE putative thiol peptidase family protein				KOG0324	27044670	PTHR12378,PTHR12378:SF17	PF05903	(at1g80690 : 298.0) PPPDE putative thiol peptidase family protein; CONTAINS InterPro DOMAIN/s: Protein of unknown function DUF862, eukaryotic (InterPro:IPR008580); BEST Arabidopsis thaliana protein match is: PPPDE putative thiol peptidase family protein (TAIR:AT5G25170.1); Has 30201 Blast hits to 17322 proteins in 780 species: Archae - 12; Bacteria - 1396; Metazoa - 17338; Fungi - 3422; Plants - …
Potri.001G048800	gene								34.16	transport.ABC transporters and multidrug resistance systems		ABCG40,ATABCG40,ATPDR12,PDR12	AT1G15520.1	pleiotropic drug resistance 12	3.6.3.17	GO:0016887,GO:0005524,GO:0016020			27040412	PTHR19241,PTHR19241:SF219	PF14510,PF08370,PF00005,PF01061	(q76cu2|pdr1_tobac : 2100.0) Pleiotropic drug resistance protein 1 (NtPDR1) - Nicotiana tabacum (Common tobacco) & (at1g15520 : 2031.0) ABC transporter family involved in ABA transport and resistance to lead. Localizes to plasma membrane. Upregulated by lead. Expressed in leaves, flowers, stomata and roots.; pleiotropic drug resistance 12 (PDR12); CONTAINS InterPro DOMAIN/s: ATPase, AAA+ type, co…
Potri.001G048900	gene								34.16	transport.ABC transporters and multidrug resistance systems		ABCG40,ATABCG40,ATPDR12,PDR12	AT1G15520.1	pleiotropic drug resistance 12	3.6.3.34	GO:0016887,GO:0005524,GO:0016020			27048405	PTHR19241,PTHR19241:SF219	PF14510,PF08370,PF00005,PF01061	(q76cu2|pdr1_tobac : 2137.0) Pleiotropic drug resistance protein 1 (NtPDR1) - Nicotiana tabacum (Common tobacco) & (at1g15520 : 2043.0) ABC transporter family involved in ABA transport and resistance to lead. Localizes to plasma membrane. Upregulated by lead. Expressed in leaves, flowers, stomata and roots.; pleiotropic drug resistance 12 (PDR12); CONTAINS InterPro DOMAIN/s: ATPase, AAA+ type, co…
Potri.001G049000	gene								34.16	transport.ABC transporters and multidrug resistance systems		ABCG40,ATABCG40,ATPDR12,PDR12	AT1G15520.1	pleiotropic drug resistance 12	3.6.3.25	GO:0016887,GO:0005524,GO:0016020			27043924	PTHR19241,PTHR19241:SF219	PF14510,PF08370,PF00005,PF01061	(q76cu2|pdr1_tobac : 2136.0) Pleiotropic drug resistance protein 1 (NtPDR1) - Nicotiana tabacum (Common tobacco) & (at1g15520 : 2075.0) ABC transporter family involved in ABA transport and resistance to lead. Localizes to plasma membrane. Upregulated by lead. Expressed in leaves, flowers, stomata and roots.; pleiotropic drug resistance 12 (PDR12); CONTAINS InterPro DOMAIN/s: ATPase, AAA+ type, co…
Potri.001G050100	gene								29.5.11.4.3.2 : 31.1	protein.degradation.ubiquitin.E3.SCF.FBOX : cell.organisation		AtPP2-B1,PP2-B1	AT2G02230.1	phloem protein 2-B1		GO:0005515			27046076	PTHR32278,PTHR32278:SF6	PF00646,PF14299	(at2g02360 : 218.0) phloem protein 2-B10 (PP2-B10); CONTAINS InterPro DOMAIN/s: F-box domain, cyclin-like (InterPro:IPR001810), F-box domain, Skp2-like (InterPro:IPR022364); BEST Arabidopsis thaliana protein match is: F-box family protein (TAIR:AT2G02240.1); Has 572 Blast hits to 558 proteins in 38 species: Archae - 0; Bacteria - 0; Metazoa - 5; Fungi - 0; Plants - 567; Viruses - 0; Other Eukaryo…
Potri.001G050200	gene								10.2.1	cell wall.cellulose synthesis.cellulose synthase		ATCSLD1,CSLD1	AT2G33100.1	cellulose synthase-like D1	2.4.2.24				27043629	PTHR13301,PTHR13301:SF40	PF13632	(at2g33100 : 1597.0) encodes a gene similar to cellulose synthase; cellulose synthase-like D1 (CSLD1); FUNCTIONS IN: cellulose synthase activity, transferase activity, transferring glycosyl groups; INVOLVED IN: pollen germination, plant-type cell wall biogenesis, polysaccharide biosynthetic process; LOCATED IN: chloroplast, membrane; EXPRESSED IN: 9 plant structures; EXPRESSED DURING: L mature po…
Potri.001G050300	gene								29.5.9	protein.degradation.AAA type		CTF18	AT1G04730.1	P-loop containing nucleoside triphosphate hydrolases superfamily protein		GO:0005524	K11269		27045135	PTHR13779,PTHR13779:SF31	PF00004	(at1g04730 : 999.0) Necessary for sister chromatid cohesion. Acts in synergy with ETG1.; CHROMOSOME TRANSMISSION FIDELITY 18 (CTF18); FUNCTIONS IN: nucleoside-triphosphatase activity, ATPase activity, nucleotide binding, ATP binding; INVOLVED IN: sister chromatid cohesion; LOCATED IN: replication fork; EXPRESSED IN: 25 plant structures; EXPRESSED DURING: 13 growth stages; CONTAINS InterPro DOMAIN…
Potri.001G050400	gene								31.4	cell.vesicle transport		ATVAMP726,VAMP726	AT1G04760.1	vesicle-associated membrane protein 726		GO:0016192,GO:0016021	K08511	KOG0859	27048081	PTHR21136,PTHR21136:SF95	PF13774,PF00957	(at2g32670 : 357.0) member of Synaptobrevin -like protein family; vesicle-associated membrane protein 725 (VAMP725); FUNCTIONS IN: molecular_function unknown; INVOLVED IN: transport, vesicle-mediated transport; LOCATED IN: endosome, plasma membrane, membrane; EXPRESSED IN: 17 plant structures; EXPRESSED DURING: 8 growth stages; CONTAINS InterPro DOMAIN/s: Longin (InterPro:IPR010908), Longin-like …
Potri.001G050500	gene								35.2	not assigned.unknown									27048555			no hits & (original description: no original description)
Potri.001G050700	gene								35.1.1	not assigned.no ontology.ABC1 family protein			AT3G24190.1	Protein kinase superfamily protein	3.6.3.46		K08869	KOG1234	27045094	PTHR10566,PTHR10566:SF86	PF03109	(at3g24190 : 1182.0) Protein kinase superfamily protein; FUNCTIONS IN: protein kinase activity, ATP binding; INVOLVED IN: protein amino acid phosphorylation; LOCATED IN: chloroplast; EXPRESSED IN: 22 plant structures; EXPRESSED DURING: 13 growth stages; CONTAINS InterPro DOMAIN/s: ABC-1 (InterPro:IPR004147), Protein kinase, catalytic domain (InterPro:IPR000719), Aminoglycoside phosphotransferase …
[truncated: 7,537 more rows]

## Sheet: Table S8
Table S8. Functional enrichment analysis of GWAS genes.
[truncated: 29 more rows]

## Sheet: Table S9
Table S9. Coexpressed and comethylated genes for Potri001G058100, which was associated with intermediate wood vessel area and vessel count multitrait.
[truncated: 981 more rows]
